# Supplementary material for: Electrically controlled nonvolatile switching of single-atom magnetism in a Dy@C84 single-molecule transistor
Source: Nat Commun. 2024 Mar 19;15:2450. doi: 10.1038/s41467-024-46854-z (PMC10951203; doi:10.1038/s41467-024-46854-z)
Supplement: Supplementary file 3 — Source Data [file 41467_2024_46854_MOESM3_ESM.xlsx]

## Sheet: Figure1
Figure 1b			Figure 1c								Figure 1d
0.02001	0.000428			-4	-2	0	2	4	6		0	5.52729e-13		10	8.48116e-11		-10	2.7606e-11		10	4.98066e-11
0.02002	0.000427		0.04	2.71846e-08	8.21534e-10	6.09931e-09	3.26514e-10	1.32558e-10	5.69163e-09		0.05	3.02228e-13		9.95	1.02672e-10		-9.95	2.02252e-11		9.95	6.33915e-11
0.02003	0.000428		0.0398	2.64949e-08	7.8831e-10	6.03895e-09	3.21447e-10	1.27812e-10	5.59766e-09		0.1	1.59548e-12		9.9	1.15552e-10		-9.9	1.27919e-11		9.9	7.68773e-11
0.02004	0.000428		0.0396	2.57729e-08	7.62526e-10	5.9838e-09	3.1003e-10	1.23707e-10	5.50999e-09		0.15	4.76996e-13		9.85	1.18488e-10		-9.85	1.03569e-11		9.85	9.26817e-11
0.02005	0.000429		0.0394	2.50729e-08	7.45658e-10	5.93556e-09	3.06952e-10	1.19153e-10	5.42597e-09		0.2	2.23628e-12		9.8	1.19659e-10		-9.8	6.99564e-12		9.8	1.0015e-10
0.02006	0.000427		0.0392	2.4318e-08	7.19874e-10	5.90157e-09	3.02077e-10	1.15498e-10	5.34188e-09		0.25	2.8829e-12		9.75	1.12768e-10		-9.75	4.9218e-12		9.75	1.07286e-10
0.02007	0.000429		0.039	2.36026e-08	6.87549e-10	5.85257e-09	2.96176e-10	1.12868e-10	5.25459e-09		0.3	5.2422e-12		9.7	9.92528e-11		-9.7	3.6402e-12		9.7	1.0781e-10
0.02008	0.00043		0.0388	2.284e-08	6.65357e-10	5.80812e-09	2.88544e-10	1.09148e-10	5.17076e-09		0.35	5.91794e-12		9.65	8.39785e-11		-9.65	3.31398e-12		9.65	1.07362e-10
0.02009	0.000429		0.0386	2.21276e-08	6.51695e-10	5.77194e-09	2.82964e-10	1.05684e-10	5.08975e-09		0.4	5.80143e-12		9.6	6.58848e-11		-9.6	1.90423e-12		9.6	9.69051e-11
0.0201	0.000429		0.0384	2.1336e-08	6.24308e-10	5.72679e-09	2.74882e-10	1.01451e-10	5.00945e-09		0.45	7.59567e-12		9.55	5.23873e-11		-9.55	2.79552e-12		9.55	8.44912e-11
0.02011	0.000429		0.0382	2.05384e-08	6.03656e-10	5.69286e-09	2.70906e-10	9.81802e-11	4.92678e-09		0.5	4.56645e-12		9.5	3.91811e-11		-9.5	2.41687e-12		9.5	6.80868e-11
0.02012	0.000431		0.038	1.97992e-08	5.90635e-10	5.66111e-09	2.61477e-10	9.45242e-11	4.85321e-09		0.55	3.9606e-12		9.45	2.81594e-11		-9.45	2.2188e-12		9.45	5.46068e-11
0.02013	0.000429		0.0378	1.9052e-08	5.62094e-10	5.62462e-09	2.5795e-10	9.26642e-11	4.7622e-09		0.6	3.47709e-12		9.4	2.17922e-11		-9.4	1.35664e-12		9.4	4.33695e-11
0.02014	0.000431		0.0376	1.83369e-08	5.43237e-10	5.59069e-09	2.54037e-10	8.92648e-11	4.68382e-09		0.65	2.79552e-12		9.35	1.83028e-11		-9.35	2.73144e-12		9.35	3.33731e-11
0.02015	0.00043		0.0374	1.75675e-08	5.24957e-10	5.55214e-09	2.48906e-10	8.63787e-11	4.60038e-09		0.7	2.78387e-12		9.3	1.46386e-11		-9.3	1.90423e-12		9.3	2.55671e-11
0.02016	0.000432		0.0372	1.68602e-08	5.09307e-10	5.52309e-09	2.41851e-10	8.32359e-11	4.52347e-09		0.75	1.57801e-12		9.25	1.32055e-11		-9.25	2.38191e-12		9.25	1.95552e-11
0.02017	0.00043		0.037	1.60024e-08	4.90002e-10	5.49038e-09	2.36463e-10	8.15683e-11	4.44291e-09		0.8	1.23431e-12		9.2	1.42716e-11		-9.2	1.62461e-12		9.2	1.83552e-11
0.02018	0.000431		0.0368	1.53552e-08	4.81023e-10	5.4542e-09	2.32423e-10	7.74634e-11	4.36993e-09		0.85	1.38577e-12		9.15	1.36541e-11		-9.15	1.69452e-12		9.15	1.73707e-11
0.02019	0.000432		0.0366	1.45582e-08	4.5928e-10	5.42675e-09	2.26393e-10	7.57958e-11	4.28745e-09		0.9	1.93336e-12		9.1	1.35085e-11		-9.1	1.20518e-12		9.1	1.64736e-11
0.0202	0.000432		0.0364	1.38447e-08	4.4177e-10	5.39122e-09	2.21583e-10	7.3102e-11	4.20297e-09		0.95	1.5081e-12		9.05	1.71435e-11		-9.05	2.04987e-12		9.05	1.73765e-11
0.02021	0.000431		0.0362	1.30952e-08	4.28045e-10	5.35716e-09	2.17863e-10	7.08572e-11	4.13069e-09		1	3.26738e-12		9	2.0499e-11		-9	1.26343e-12		9	1.96018e-11
0.02022	0.000432		0.036	1.23529e-08	4.20797e-10	5.32631e-09	2.09525e-10	6.77144e-11	4.05321e-09		1.05	1.71199e-12		8.95	2.64176e-11		-8.95	4.76996e-13		8.95	1.90135e-11
0.02023	0.000433		0.0358	1.1723e-08	4.00401e-10	5.28404e-09	2.0805e-10	6.4315e-11	3.97676e-09		1.1	6.92543e-13		8.9	3.65596e-11		-8.9	9.8964e-13		8.9	2.3866e-11
0.02024	0.000431		0.0356	1.10611e-08	3.94179e-10	5.25204e-09	2.02726e-10	6.09157e-11	3.90794e-09		1.15	9.08084e-13		8.85	4.9195e-11		-8.85	1.4615e-12		8.85	2.90041e-11
0.02025	0.000433		0.0354	1.0428e-08	3.80069e-10	5.21246e-09	1.97659e-10	6.21343e-11	3.83302e-09		1.2	2.47512e-12		8.8	6.86693e-11		-8.8	6.05159e-13		8.8	4.25889e-11
0.02026	0.000432		0.0352	9.79411e-09	3.65317e-10	5.17385e-09	1.91951e-10	5.94405e-11	3.75632e-09		1.25	2.08482e-12		8.75	1.04985e-10		-8.75	5.81857e-13		8.75	5.65466e-11
0.02027	0.000434		0.035	9.23315e-09	3.49795e-10	5.1414e-09	1.89899e-10	5.71956e-11	3.68858e-09		1.3	7.62448e-13		8.7	1.55188e-10		-8.7	4.01263e-13		8.7	8.49339e-11
0.02028	0.000433		0.0348	8.6922e-09	3.36903e-10	5.09785e-09	1.83998e-10	5.68108e-11	3.61277e-09		1.35	3.83786e-13		8.65	2.70951e-10		-8.65	4.88647e-13		8.65	1.14871e-10
0.02029	0.000434		0.0346	8.14523e-09	3.26449e-10	5.04551e-09	1.78546e-10	5.42452e-11	3.54575e-09		1.4	6.5759e-13		8.6	4.17868e-10		-8.6	1.37994e-12		8.6	1.85684e-10
0.0203	0.000433		0.0344	7.63725e-09	3.15609e-10	5.00459e-09	1.74954e-10	5.15515e-11	3.47969e-09		1.45	2.23045e-12		8.55	4.29094e-10		-8.55	1.65374e-12		8.55	3.38957e-10
0.02031	0.000434		0.0342	7.23593e-09	3.06887e-10	4.9586e-09	1.71747e-10	4.84087e-11	3.41555e-09		1.5	-1.39885e-12		8.5	3.55594e-10		-8.5	2.70231e-12		8.5	4.61518e-10
0.02032	0.000433		0.034	6.80017e-09	2.95791e-10	4.90646e-09	1.66231e-10	4.82162e-11	3.34936e-09		1.55	-3.15286e-13		8.45	2.74639e-10		-8.45	1.8751e-12		8.45	4.57918e-10
0.02033	0.000436		0.0338	6.40534e-09	2.84631e-10	4.8531e-09	1.6187e-10	4.34058e-11	3.28451e-09		1.6	-1.87122e-13		8.4	1.95174e-10		-8.4	3.73924e-12		8.4	3.68801e-10
0.02034	0.000433		0.0336	6.02615e-09	2.78089e-10	4.80326e-09	1.58278e-10	4.44962e-11	3.22217e-09		1.65	-1.34693e-13		8.35	1.35574e-10		-8.35	5.11986e-12		8.35	2.77825e-10
0.02035	0.000435		0.0334	5.65042e-09	2.66736e-10	4.74739e-09	1.52827e-10	4.23155e-11	3.15944e-09		1.7	-2.22077e-13		8.3	8.37747e-11		-8.3	9.98408e-12		8.3	1.99968e-10
0.02036	0.000436		0.0332	5.31305e-09	2.55961e-10	4.69223e-09	1.52827e-10	4.10327e-11	3.09518e-09		1.75	-1.69647e-13		8.25	5.02843e-11		-8.25	1.71202e-11		8.25	1.28927e-10
0.02037	0.000435		0.033	5.00217e-09	2.50637e-10	4.63329e-09	1.47118e-10	3.89803e-11	3.0329e-09		1.8	9.37211e-13		8.2	2.5905e-11		-8.2	2.99652e-11		8.2	8.21377e-11
0.02038	0.000435		0.0328	4.70835e-09	2.39157e-10	4.58057e-09	1.43078e-10	3.82106e-11	2.97453e-09		1.85	3.39554e-12		8.15	1.49124e-11		-8.15	5.65641e-11		8.15	4.51288e-11
0.02039	0.000436		0.0326	4.41986e-09	2.34795e-10	4.52278e-09	1.39742e-10	3.61582e-11	2.91322e-09		1.9	5.95872e-12		8.1	7.82868e-12		-8.1	9.93285e-11		8.1	2.61147e-11
0.0204	0.000436		0.0324	4.19344e-09	2.25623e-10	4.46211e-09	1.37626e-10	3.67354e-11	2.85254e-09		1.95	5.52729e-13		8.05	5.39366e-12		-8.05	1.87123e-10		8.05	1.4493e-11
0.02041	0.000436		0.0322	3.94606e-09	2.1581e-10	4.40085e-09	1.35637e-10	3.25664e-11	2.79366e-09		2	-2.59893e-12		8	3.82662e-12		-8	3.15073e-10		8	7.72382e-12
0.02042	0.000437		0.032	3.68938e-09	2.08178e-10	4.34813e-09	1.31148e-10	3.21175e-11	2.73042e-09		2.05	-3.80482e-12		7.95	1.65374e-12		-7.95	5.81906e-10		7.95	5.14316e-12
0.02043	0.000436		0.0318	3.48715e-09	1.9907e-10	4.28726e-09	1.27941e-10	2.90388e-11	2.67411e-09		2.1	-6.52934e-15		7.9	8.96433e-13		-7.9	8.6014e-10		7.9	3.82662e-12
0.02044	0.000437		0.0316	3.26484e-09	1.93618e-10	4.22877e-09	1.21591e-10	3.11554e-11	2.61747e-09		2.15	1.18188e-12		7.85	1.39111e-13		-7.85	1.14339e-09		7.85	1.99161e-12
0.02045	0.000436		0.0314	3.07839e-09	1.85922e-10	4.16841e-09	1.18448e-10	2.94236e-11	2.56231e-09		2.2	-5.42485e-13		7.8	1.21101e-12		-7.8	1.25336e-09		7.8	-1.34692e-13
0.02046	0.000437		0.0312	2.88585e-09	1.78033e-10	4.10787e-09	1.18128e-10	2.74354e-11	2.49952e-09		2.25	9.66338e-13		7.75	9.02258e-13		-7.75	1.22617e-09		7.75	2.90577e-13
0.02047	0.000437		0.031	2.72127e-09	1.72837e-10	4.04238e-09	1.12996e-10	2.61526e-11	2.45187e-09		2.3	-4.02671e-13		7.7	2.02074e-12		-7.7	9.93122e-10		7.7	1.39742e-12
0.02048	0.000438		0.0308	2.54675e-09	1.6854e-10	3.9844e-09	1.10687e-10	2.44209e-11	2.38106e-09		2.35	-3.79368e-13		7.65	-1.09592e-12		-7.65	7.70498e-10		7.65	8.6148e-13
0.02049	0.000437		0.0306	2.37254e-09	1.59945e-10	3.92328e-09	1.09148e-10	2.58961e-11	2.32577e-09		2.4	1.99161e-12		7.6	6.22636e-13		-7.6	5.38751e-10		7.6	1.21683e-12
0.0205	0.000438		0.0304	2.23779e-09	1.55905e-10	3.86536e-09	1.05556e-10	2.31381e-11	2.27754e-09		2.45	1.36829e-12		7.55	6.40113e-13		-7.55	3.37442e-10		7.55	8.4983e-13
0.02051	0.000439		0.0302	2.08783e-09	1.47374e-10	3.80584e-09	1.01901e-10	2.17912e-11	2.22354e-09		2.5	-6.47345e-13		7.5	1.85716e-13		-7.5	1.97469e-10		7.5	-1.00271e-12
0.02052	0.000439		0.03	1.9602e-09	1.42692e-10	3.74376e-09	9.88859e-11	2.15346e-11	2.17075e-09		2.55	2.38146e-13		7.45	1.0945e-12		-7.45	1.30494e-10		7.45	-1.07844e-12
0.02053	0.000438		0.0298	1.80299e-09	1.38074e-10	3.6893e-09	9.67052e-11	2.0316e-11	2.11623e-09		2.6	1.03624e-12		7.4	8.44004e-13		-7.4	9.22681e-11		7.4	1.38577e-12
0.02054	0.000438		0.0296	1.71531e-09	1.30313e-10	3.62952e-09	9.38831e-11	1.7558e-11	2.05864e-09		2.65	1.00712e-12		7.35	1.21101e-12		-7.35	6.82499e-11		7.35	-2.51204e-13
0.02055	0.000438		0.0294	1.61436e-09	1.26593e-10	3.5709e-09	9.12534e-11	1.83277e-11	1.99943e-09		2.7	-3.67717e-13		7.3	1.4149e-12		-7.3	5.88477e-11		7.3	4.12914e-13
0.02056	0.000438		0.0292	1.5313e-09	1.21526e-10	3.51394e-09	8.70844e-11	1.83919e-11	1.93376e-09		2.75	1.36247e-12		7.25	1.51393e-12		-7.25	6.48071e-11		7.25	-1.17215e-13
0.02057	0.00044		0.029	1.39956e-09	1.17935e-10	3.45167e-09	8.5545e-11	1.58263e-11	1.89104e-09		2.8	1.37412e-12		7.2	1.35082e-12		-7.2	8.85224e-11		7.2	-9.39127e-14
0.02058	0.000439		0.0288	1.30649e-09	1.13509e-10	3.39927e-09	8.4134e-11	1.6147e-11	1.85179e-09		2.85	9.54687e-13		7.15	1.44985e-12		-7.15	9.34041e-11		7.15	1.17605e-12
0.02059	0.00044		0.0286	1.23485e-09	1.09212e-10	3.33872e-09	8.06705e-11	1.62111e-11	1.80035e-09		2.9	-2.86158e-13		7.1	1.0945e-12		-7.1	9.36429e-11		7.1	3.72135e-13
0.0206	0.00044		0.0284	1.15699e-09	1.04786e-10	3.28279e-09	8.02857e-11	1.4287e-11	1.73345e-09		2.95	1.1178e-12		7.05	1.19936e-12		-7.05	8.12988e-11		7.05	2.13725e-12
0.02061	0.000441		0.0282	1.09689e-09	1.00489e-10	3.22757e-09	7.23966e-11	1.49283e-11	1.67156e-09		3	-2.86158e-13		7	1.50228e-12		-7	5.82535e-11		7	-1.52169e-13
0.02062	0.00044		0.028	1.03012e-09	9.50373e-11	3.17029e-09	7.31663e-11	9.73311e-12	1.61736e-09		3.05	1.7989e-13		6.95	1.01877e-12		-6.95	5.57252e-11		6.95	1.4848e-12
0.02063	0.000441		0.0278	9.82014e-10	9.17022e-11	3.11103e-09	7.14345e-11	1.23628e-11	1.57638e-09		3.1	-6.47856e-14		6.9	1.55471e-12		-6.9	4.68823e-11		6.9	1.37412e-12
0.02064	0.00044		0.0276	9.14219e-10	8.63145e-11	3.06536e-09	6.67525e-11	1.08235e-11	1.53655e-09		3.15	8.20702e-13		6.85	3.89612e-13		-6.85	3.86509e-11		6.85	9.83318e-14
0.02065	0.000441		0.0274	8.80802e-10	8.35565e-11	3.00327e-09	6.61752e-11	9.60485e-12	1.48556e-09		3.2	6.1681e-13		6.8	2.06152e-12		-6.8	3.20158e-11		6.8	7.1002e-13
0.02066	0.000442		0.0272	8.25194e-10	7.93876e-11	2.94401e-09	6.4251e-11	1.01821e-11	1.43553e-09		3.25	2.38146e-13		6.75	3.2553e-13		-6.75	2.89283e-11		6.75	1.00129e-12
0.02067	0.00044		0.027	7.84723e-10	7.56033e-11	2.8859e-09	6.1942e-11	1.14007e-11	1.40192e-09		3.3	-4.49275e-13		6.7	2.15472e-12		-6.7	2.28408e-11		6.7	1.70034e-12
0.02068	0.000442		0.0268	7.46368e-10	7.4513e-11	2.82779e-09	6.04669e-11	9.15588e-12	1.33612e-09		3.35	9.95465e-13		6.65	1.06537e-12		-6.65	1.92115e-11		6.65	1.21101e-12
0.02069	0.000441		0.0266	7.0859e-10	6.84199e-11	2.77231e-09	5.77089e-11	6.97518e-12	1.30193e-09		3.4	7.50289e-14		6.6	7.44972e-13		-6.6	1.78659e-11		6.6	1.1644e-12
0.0207	0.000442		0.0264	6.68375e-10	6.50205e-11	2.7167e-09	5.46944e-11	5.24344e-12	1.24453e-09		3.45	1.10032e-12		6.55	6.5759e-13		-6.55	1.71785e-11		6.55	1.4848e-12
0.02071	0.000441		0.0262	6.39641e-10	6.23908e-11	2.6559e-09	5.27061e-11	6.46206e-12	1.23074e-09		3.5	9.25059e-14		6.5	3.37181e-13		-6.5	1.72891e-11		6.5	7.68274e-13
0.02072	0.000443		0.026	6.19116e-10	5.93121e-11	2.59266e-09	4.93709e-11	7.16759e-12	1.17147e-09		3.55	1.27459e-13		6.45	2.63823e-12		-6.45	1.60775e-11		6.45	7.74099e-13
0.02073	0.000443		0.0258	5.87047e-10	5.51431e-11	2.53404e-09	4.97557e-11	6.5262e-12	1.14171e-09		3.6	5.46903e-13		6.4	6.92543e-13		-6.4	1.32638e-11		6.4	-7.58031e-13
0.02074	0.000442		0.0256	5.59596e-10	5.20645e-11	2.46521e-09	4.78316e-11	6.97518e-12	1.08681e-09		3.65	9.25059e-14		6.35	2.24793e-12		-6.35	1.31997e-11		6.35	-8.62892e-13
0.02075	0.000443		0.0254	5.38365e-10	5.12949e-11	2.3955e-09	4.53943e-11	6.59034e-12	1.02569e-09		3.7	7.68274e-13		6.3	1.51975e-12		-6.3	1.1656e-11		6.3	-4.0267e-13
0.02076	0.000444		0.0252	5.13479e-10	4.80879e-11	2.32995e-09	4.28929e-11	5.49998e-12	9.97016e-10		3.75	-1.80082e-12		6.25	1.44985e-12		-6.25	1.2856e-11		6.25	-6.4785e-14
0.02077	0.000443		0.025	4.88401e-10	4.59073e-11	2.24811e-09	4.18025e-11	4.47377e-12	9.72964e-10		3.8	1.4382e-12		6.2	1.01294e-12		-6.2	1.2355e-11		6.2	4.42042e-13
0.02078	0.000442		0.0248	4.63002e-10	4.16741e-11	2.16562e-09	3.98784e-11	4.40962e-12	9.4237e-10		3.85	-1.05564e-13		6.15	8.84782e-13		-6.15	1.38929e-11		6.15	-4.72577e-13
0.02079	0.000445		0.0246	4.48892e-10	4.16099e-11	2.09347e-09	3.87239e-11	3.57584e-12	8.85543e-10		3.9	1.84598e-12		6.1	2.01491e-12		-6.1	1.20521e-11		6.1	-3.44414e-13
0.0208	0.000443		0.0244	4.32344e-10	3.93651e-11	2.01644e-09	3.78259e-11	3.76826e-12	8.65147e-10		3.95	8.66803e-14		6.05	-7.17253e-13		-6.05	1.4726e-11		6.05	8.55655e-13
0.02081	0.000445		0.0242	4.17335e-10	3.55809e-11	1.90394e-09	3.417e-11	1.77996e-12	8.19801e-10		4	-6.29869e-13		6	3.00523e-12		-6	1.74639e-11		6	2.31783e-12
0.02082	0.000444		0.024	3.92001e-10	3.58375e-11	1.8153e-09	3.42342e-11	1.45926e-12	7.93376e-10		4.05	9.31385e-13		5.95	1.19353e-12		-5.95	2.08194e-11		5.95	-1.05564e-13
0.02083	0.000446		0.0238	3.76415e-10	3.18609e-11	1.70145e-09	3.07065e-11	3.70412e-12	7.70287e-10		4.1	-6.35695e-13		5.9	2.31201e-12		-5.9	2.99652e-11		5.9	1.5314e-12
0.02084	0.000444		0.0236	3.56083e-10	3.10912e-11	1.61371e-09	3.05141e-11	3.5117e-12	7.2385e-10		4.15	-4.90055e-13		5.85	5.17229e-12		-5.85	3.98219e-11		5.85	4.01263e-13
0.02085	0.000446		0.0234	3.51337e-10	2.69863e-11	1.48094e-09	2.80769e-11	1.77997e-12	7.09291e-10		4.2	9.60512e-13		5.8	1.1621e-11		-5.8	5.4199e-11		5.8	4.46741e-12
0.02086	0.000445		0.0232	3.34468e-10	2.69222e-11	1.3805e-09	2.80768e-11	1.20272e-12	6.70808e-10		4.25	4.281e-12		5.75	2.59749e-11		-5.75	7.47977e-11		5.75	4.82276e-12
0.02087	0.000446		0.023	3.16317e-10	2.46774e-11	1.29347e-09	2.62168e-11	1.20272e-12	6.32453e-10		4.3	3.62855e-12		5.7	7.32714e-11		-5.7	9.68411e-11		5.7	1.26579e-11
0.02088	0.000447		0.0228	3.08492e-10	2.23684e-11	1.1659e-09	2.35872e-11	-2.08332e-13	6.16033e-10		4.35	8.0617e-12		5.65	1.52695e-10		-5.65	7.76114e-11		5.65	3.07925e-11
0.02089	0.000446		0.0226	2.92137e-10	2.11498e-11	1.05269e-09	2.24327e-11	1.58755e-12	5.93585e-10		4.4	2.08194e-11		5.6	2.09312e-10		-5.6	4.89736e-11		5.6	8.31979e-11
0.0209	0.000446		0.0224	2.76936e-10	1.89691e-11	9.48658e-10	2.03802e-11	-1.44189e-13	5.65236e-10		4.45	3.22314e-11		5.55	2.15214e-10		-5.55	4.19656e-11		5.55	1.53534e-10
0.02091	0.000447		0.0222	2.70522e-10	1.86484e-11	8.67267e-10	2.06368e-11	-3.03043e-12	5.47598e-10		4.5	3.51382e-11		5.5	2.03062e-10		-5.5	3.50101e-11		5.5	1.95226e-10
0.02092	0.000447		0.022	2.63274e-10	1.69808e-11	7.73559e-10	1.85202e-11	5.61334e-13	5.21494e-10		4.55	3.47188e-11		5.45	1.88166e-10		-5.45	2.1833e-11		5.45	1.97201e-10
0.02093	0.000446		0.0218	2.49869e-10	1.58904e-11	6.97812e-10	1.62112e-11	-1.04213e-12	4.99751e-10		4.6	3.81675e-11		5.4	1.7397e-10		-5.4	1.48949e-11		5.4	1.84315e-10
0.02094	0.000448		0.0216	2.3935e-10	1.58904e-11	6.08211e-10	1.58905e-11	-1.68352e-12	4.77751e-10		4.65	4.14239e-11		5.35	1.5594e-10		-5.35	1.13822e-11		5.35	1.76037e-10
0.02095	0.000447		0.0214	2.31718e-10	1.51208e-11	5.43366e-10	1.5185e-11	-1.8118e-12	4.63769e-10		4.7	5.06863e-11		5.3	1.41586e-10		-5.3	6.93157e-12		5.3	1.66321e-10
0.02096	0.000449		0.0212	2.19916e-10	1.27476e-11	4.8019e-10	1.35815e-11	-3.03042e-12	4.3805e-10		4.75	5.50379e-11		5.25	1.25834e-10		-5.25	4.44994e-12		5.25	1.49864e-10
0.02097	0.000447		0.021	2.13566e-10	1.39663e-11	4.22401e-10	1.19139e-11	-5.93163e-13	4.21566e-10		4.8	6.72713e-11		5.2	1.04099e-10		-5.2	2.85377e-12		5.2	1.36675e-10
0.02098	0.000449		0.0208	2.04331e-10	1.17214e-11	3.71667e-10	1.36457e-11	-1.23455e-12	3.98155e-10		4.85	7.95163e-11		5.15	9.45983e-11		-5.15	1.8751e-12		5.15	1.16496e-10
0.02099	0.000448		0.0206	1.96249e-10	8.32208e-12	3.33441e-10	1.22987e-11	-1.55524e-12	3.83275e-10		4.9	9.64625e-11		5.1	7.82696e-11		-5.1	1.39159e-12		5.1	9.49652e-11
0.021	0.000449		0.0204	1.87847e-10	9.28414e-12	3.00602e-10	1.08236e-11	-3.22284e-12	3.66022e-10		4.95	1.15366e-10		5.05	6.78479e-11		-5.05	1.35664e-12		5.05	8.00696e-11
0.02101	0.000448		0.0202	1.81433e-10	8.77105e-12	2.66031e-10	9.98974e-12	-1.8118e-12	3.40623e-10		5	1.31345e-10		5	6.00419e-11		-5	7.91575e-13		5	7.62249e-11
0.02102	0.00045		0.02	1.74634e-10	8.06553e-12	2.34026e-10	7.61662e-12	-2.96629e-12	3.30233e-10		5.05	1.43508e-10		4.95	5.83467e-11		-4.95	1.20518e-12		4.95	6.3275e-11
0.02103	0.00045		0.0198	1.66232e-10	4.66617e-12	2.11834e-10	8.19388e-12	-3.03043e-12	3.2337e-10		5.1	1.40969e-10		4.9	5.49738e-11		-4.9	1.27509e-12		4.9	5.8603e-11
0.02104	0.000449		0.0196	1.61742e-10	6.14138e-12	1.93939e-10	8.19389e-12	-3.03043e-12	3.03038e-10		5.15	1.46241e-10		4.85	4.02471e-11		-4.85	9.95465e-13		4.85	5.45601e-11
0.02105	0.000449		0.0194	1.57253e-10	4.66617e-12	1.75403e-10	6.52627e-12	-3.86423e-12	2.78858e-10		5.2	1.44132e-10		4.8	3.57616e-11		-4.8	2.93533e-12		4.8	5.17173e-11
0.02106	0.00045		0.0192	1.46541e-10	4.66619e-12	1.51864e-10	6.9111e-12	-1.8118e-12	2.69558e-10		5.25	1.26079e-10		4.75	1.57746e-11		-4.75	1.31004e-12		4.75	4.66376e-11
0.02107	0.000451		0.019	1.41026e-10	2.93445e-12	1.39229e-10	5.17936e-12	-3.35112e-12	2.59103e-10		5.3	7.98774e-11		4.7	8.80735e-12		-4.7	1.61296e-12		4.7	2.48447e-11
0.02108	0.000449		0.0188	1.36536e-10	2.5496e-12	1.2685e-10	4.15314e-12	-3.03043e-12	2.4262e-10		5.35	6.22556e-11		4.65	4.36838e-12		-4.65	1.34499e-12		4.65	1.03453e-11
0.02109	0.000451		0.0186	1.31661e-10	2.54961e-12	1.16267e-10	5.56419e-12	-3.67182e-12	2.30241e-10		5.4	2.43962e-11		4.6	3.11592e-12		-4.6	1.90423e-12		4.6	5.11403e-12
0.0211	0.00045		0.0184	1.26338e-10	2.16478e-12	1.05941e-10	3.31935e-12	-3.92837e-12	2.2434e-10		5.45	1.01996e-11		4.55	1.64791e-12		-4.55	9.37211e-13		4.55	2.91785e-12
0.02111	0.000451		0.0182	1.20437e-10	2.29305e-12	9.62562e-11	4.08901e-12	-2.70974e-12	2.13757e-10		5.5	5.41113e-12		4.5	1.1877e-12		-4.5	2.02074e-12		4.5	-6.24042e-13
0.02112	0.000451		0.018	1.15113e-10	6.89599e-13	9.08685e-11	1.71587e-12	-4.31322e-12	2.04971e-10		5.55	2.87125e-12		4.45	1.37412e-12		-4.45	1.79937e-12		4.45	-9.26973e-13
0.02113	0.000452		0.0178	1.11458e-10	3.04761e-13	8.40057e-11	3.2552e-12	-4.24908e-12	1.92464e-10		5.6	1.60713e-12		4.4	-3.21112e-13		-4.4	-4.43449e-13		4.4	-4.66751e-13
0.02114	0.00045		0.0176	1.05236e-10	-1.04214e-12	7.37435e-11	3.68965e-13	-5.59597e-12	1.85152e-10		5.65	1.71199e-12		4.35	1.71782e-12		-4.35	1.34499e-12		4.35	1.19353e-12
0.02115	0.000452		0.0174	1.01965e-10	-2.7248e-13	7.23966e-11	4.97246e-13	-5.21114e-12	1.7303e-10		5.7	-1.57995e-13		4.3	8.14877e-13		-4.3	1.24013e-12		4.3	8.08552e-14
0.02116	0.000453		0.0172	9.66415e-11	-8.0061e-14	6.27758e-11	-1.58762e-14	-4.3132e-12	1.64756e-10		5.75	1.31004e-12		4.25	2.14844e-13		-4.25	7.15845e-13		4.25	2.14844e-13
0.02117	0.000452		0.017	9.33704e-11	-1.8118e-12	5.95047e-11	-1.10622e-12	-3.92838e-12	1.61164e-10		5.8	1.09983e-13		4.2	-6.58997e-13		-4.2	1.13528e-12		4.2	-1.65517e-12
0.02118	0.000452		0.0168	8.79827e-11	-2.90216e-12	5.53998e-11	-6.57257e-13	-4.69803e-12	1.49106e-10		5.85	-3.09461e-13		4.15	3.66309e-13		-4.15	5.52729e-13		4.15	8.6148e-13
0.02119	0.000453		0.0166	8.47757e-11	-1.04214e-12	4.82804e-11	-2.13245e-12	-4.50561e-12	1.45514e-10		5.9	3.2553e-13		4.1	-5.54136e-13		-4.1	1.15275e-12		4.1	1.65374e-12
0.0212	0.000453		0.0164	8.35571e-11	-2.06836e-12	4.50735e-11	-1.36278e-12	-3.67181e-12	1.35701e-10		5.95	1.7989e-13		4.05	1.39111e-13		-4.05	1.69452e-12		4.05	1.19935e-12
0.02121	0.000452		0.0162	8.05426e-11	-2.83802e-12	4.00066e-11	-1.29865e-12	-6.94287e-12	1.33007e-10		6	3.08053e-13		4	6.28461e-13		-4	5.23601e-13		4	9.72163e-13
0.02122	0.000454		0.016	7.59246e-11	-2.77388e-12	3.66714e-11	-1.29865e-12	-3.99252e-12	1.239e-10		6.05	-2.98318e-14		3.95	-4.02671e-13		-3.95	2.07317e-12		3.95	1.43237e-12
0.02123	0.000453		0.0158	7.1948e-11	-4.05665e-12	3.31438e-11	-2.58142e-12	-7.19943e-12	1.20693e-10		6.1	-1.23552e-14		3.9	7.74099e-13		-3.9	1.40907e-12		3.9	2.38146e-13
0.02124	0.000454		0.0156	6.88693e-11	-4.50562e-12	3.14762e-11	-1.94003e-12	-5.46769e-12	1.17229e-10		6.15	-1.21826e-12		3.85	2.09018e-13		-3.85	9.54687e-13		3.85	5.93508e-13
0.02125	0.000452		0.0154	6.77148e-11	-5.4677e-12	2.71789e-11	-1.68347e-12	-5.53182e-12	1.09661e-10		6.2	-1.37555e-12		3.8	7.04194e-13		-3.8	1.0945e-12		3.8	-1.52701e-12
0.02126	0.000454		0.0152	6.31609e-11	-5.27529e-12	2.50623e-11	-3.15866e-12	-7.52012e-12	1.04273e-10		6.25	-2.27903e-13		3.75	3.95437e-13		-3.75	9.83317e-14		3.75	4.65345e-13
0.02127	0.000455		0.015	6.02106e-11	-4.95459e-12	2.23044e-11	-3.15867e-12	-5.08286e-12	9.94627e-11		6.3	1.39111e-13		3.7	1.22848e-12		-3.7	1.32751e-12		3.7	-5.65785e-13
0.02128	0.000454		0.0148	5.90561e-11	-5.08287e-12	1.95464e-11	-3.2228e-12	-6.10908e-12	9.18303e-11		6.35	2.55623e-13		3.65	6.92543e-13		-3.65	1.58383e-12		3.65	-1.57944e-12
0.02129	0.000454		0.0146	5.50153e-11	-4.89046e-12	1.83919e-11	-3.92832e-12	-5.78838e-12	8.88799e-11		6.4	4.47868e-13		3.6	-1.81298e-13		-3.6	8.6148e-13		3.6	9.2556e-13
0.0213	0.000455		0.0144	5.43739e-11	-3.41527e-12	1.52491e-11	-4.18488e-12	-7.6484e-12	8.39412e-11		6.45	-3.21111e-13		3.55	3.08053e-13		-3.55	3.36641e-12		3.55	-3.71161e-12
0.02131	0.000456		0.0142	5.36043e-11	-4.6339e-12	1.39022e-11	-3.28694e-12	-7.1353e-12	7.99005e-11		6.5	6.92036e-14		3.5	7.62448e-13		-3.5	5.06124e-13		3.5	-6.76473e-13
0.02132	0.000454		0.014	5.08463e-11	-4.37734e-12	1.39022e-11	-4.05661e-12	-6.94288e-12	7.57315e-11		6.55	-3.79368e-13		3.45	5.75523e-14		-3.45	6.40113e-13		3.45	-1.2066e-12
0.02133	0.000456		0.0138	4.73187e-11	-5.27529e-12	1.25553e-11	-4.76213e-12	-5.53183e-12	7.34867e-11		6.6	3.13879e-13		3.4	1.82267e-12		-3.4	3.43007e-13		3.4	2.78926e-13
0.02134	0.000455		0.0136	4.68055e-11	-5.21114e-12	1.19139e-11	-4.50557e-12	-7.32772e-12	6.66239e-11		6.65	7.15845e-13		3.35	8.84782e-13		-3.35	2.45764e-12		3.35	1.28674e-12
0.02135	0.000457		0.0134	4.47531e-11	-5.53184e-12	8.70697e-12	-5.53179e-12	-6.4939e-12	6.41225e-11		6.7	1.07702e-12		3.3	-9.97389e-14		-3.3	1.83432e-12		3.3	-1.6843e-12
0.02136	0.000456		0.0132	4.27648e-11	-5.66011e-12	7.42419e-12	-7.00699e-12	-7.00702e-12	6.12362e-11		6.75	1.00129e-12		3.25	6.28461e-13		-3.25	2.27706e-12		3.25	2.26541e-12
0.02137	0.000456		0.013	4.12896e-11	-5.59598e-12	6.20556e-12	-4.56972e-12	-5.40355e-12	5.61693e-11		6.8	-2.62856e-13		3.2	6.63415e-13		-3.2	1.8751e-12		3.2	-1.76586e-12
0.02138	0.000456		0.0128	3.73772e-11	-5.59598e-12	4.21726e-12	-4.18488e-12	-5.66011e-12	5.52072e-11		6.85	9.83814e-13		3.15	3.02228e-13		-3.15	1.65956e-12		3.15	3.48833e-13
0.02139	0.000458		0.0126	3.67999e-11	-4.24907e-12	3.38346e-12	-5.40351e-12	-6.17322e-12	5.10382e-11		6.9	4.88647e-13		3.1	1.72947e-12		-3.1	3.07514e-12		3.1	6.69241e-13
0.0214	0.000456		0.0124	3.62227e-11	-4.95458e-12	3.51173e-12	-6.8787e-12	-5.40355e-12	5.02686e-11		6.95	1.01877e-12		3.05	4.76996e-13		-3.05	1.95083e-12		3.05	6.45938e-13
0.02141	0.000457		0.0122	3.34647e-11	-7.71254e-12	2.35726e-12	-4.18488e-12	-4.95459e-12	4.84727e-11		7	1.04157e-13		3	1.08867e-12		-3	3.31981e-12		3	-9.26972e-13
0.02142	0.000459		0.012	3.12198e-11	-6.36564e-12	3.06277e-12	-4.95454e-12	-8.16151e-12	4.65485e-11		7.05	5.70205e-13		2.95	-9.21149e-13		-2.95	5.12568e-12		2.95	5.29426e-13
0.02143	0.000458		0.0118	2.8077e-11	-7.71255e-12	9.46207e-13	-7.00698e-12	-7.00701e-12	3.9814e-11		7.1	1.21683e-12		2.9	1.1178e-12		-2.9	8.20733e-12		2.9	-3.21111e-13
0.02144	0.000457		0.0116	2.93598e-11	-5.98081e-12	1.33104e-12	-5.59593e-12	-8.16151e-12	4.07761e-11		7.15	-8.80874e-14		2.85	-3.79367e-13		-2.85	1.78134e-11		2.85	1.03042e-12
0.02145	0.000457		0.0114	2.60246e-11	-6.68633e-12	6.255e-13	-4.82628e-12	-5.08286e-12	3.74409e-11		7.2	3.08053e-13		2.8	1.76442e-12		-2.8	2.27709e-11		2.8	1.25178e-12
0.02146	0.000458		0.0112	2.64735e-11	-4.82631e-12	1.07447e-12	-6.30146e-12	-8.48219e-12	3.54526e-11		7.25	-6.53172e-13		2.75	-3.79368e-13		-2.75	3.18352e-11		2.75	7.1002e-13
0.02147	0.000457		0.011	2.58963e-11	-6.04494e-12	5.61364e-13	-5.2111e-12	-7.00701e-12	3.3785e-11		7.3	1.1644e-12		2.7	1.77607e-12		-2.7	6.30944e-11		2.7	-7.34728e-13
0.02148	0.000457		0.0108	2.40363e-11	-5.21115e-12	-5.28992e-13	-5.01868e-12	-6.62218e-12	3.11553e-11		7.35	1.15858e-12		2.65	-9.03672e-13		-2.65	1.00313e-10		2.65	3.37182e-13
0.02149	0.000458		0.0106	2.06369e-11	-6.36564e-12	-1.49106e-12	-4.0566e-12	-7.45599e-12	2.89746e-11		7.4	-3.26938e-13		2.6	-5.42485e-13		-2.6	1.21756e-10		2.6	1.13528e-12
0.0215	0.00046		0.0104	2.115e-11	-6.3015e-12	-2.77385e-12	-5.91663e-12	-7.3277e-12	2.83333e-11		7.45	3.89612e-13		2.55	2.43972e-13		-2.55	1.11655e-10		2.55	-6.06565e-13
0.02151	0.000459		0.0102	2.01238e-11	-7.19944e-12	-2.26073e-12	-6.55801e-12	-5.66011e-12	2.64732e-11		7.5	-3.38589e-13		2.5	-9.97392e-14		-2.5	2.48855e-11		2.5	-9.26973e-13
0.02152	0.000458		0.01	1.8841e-11	-5.85253e-12	-1.29865e-12	-6.55801e-12	-5.91666e-12	2.46773e-11		7.55	1.79355e-12		2.45	2.43972e-13		-2.45	5.08491e-12		2.45	1.17605e-12
0.02153	0.00046		0.0098	1.71093e-11	-6.23736e-12	-2.70971e-12	-4.95455e-12	-7.71254e-12	2.37794e-11		7.6	1.26343e-12		2.4	-6.29868e-13		-2.4	2.08482e-12		2.4	-5.13356e-13
0.02154	0.00046		0.0096	1.60189e-11	-7.26357e-12	-3.15867e-12	-6.10904e-12	-7.19942e-12	2.07008e-11		7.65	4.88647e-13		2.35	1.57218e-12		-2.35	1.74065e-13		2.35	-1.25321e-12
0.02155	0.000459		0.0094	1.41589e-11	-5.78839e-12	-4.05661e-12	-6.23731e-12	-5.98079e-12	1.62752e-11		7.7	2.00909e-12		2.3	1.17605e-12		-2.3	1.30421e-12		2.3	9.83321e-14
0.02156	0.00046		0.0092	1.61472e-11	-6.68633e-12	-4.44144e-12	-6.30146e-12	-7.84082e-12	1.70449e-11		7.75	1.75277e-12		2.25	2.3232e-13		-2.25	-6.06566e-13		2.25	-1.6382e-13
0.02157	0.000462		0.009	1.33251e-11	-7.64842e-12	-4.24902e-12	-5.85248e-12	-5.91665e-12	1.42869e-11		7.8	3.35476e-12		2.2	1.38577e-12		-2.2	2.00909e-12		2.2	6.75066e-13
0.02158	0.000459		0.0088	1.16575e-11	-7.58426e-12	-3.5435e-12	-7.07112e-12	-6.42977e-12	1.18497e-11		7.85	7.12963e-12		2.15	-3.56065e-13		-2.15	-6.58997e-13		2.15	-9.91055e-13
0.02159	0.000462		0.0086	9.47675e-12	-8.09737e-12	-4.12075e-12	-8.22561e-12	-7.39184e-12	1.14648e-11		7.9	1.06773e-11		2.1	6.40113e-13		-2.1	9.95465e-13		2.1	5.17775e-13
0.0216	0.000461		0.0084	8.25812e-12	-7.84082e-12	-5.27524e-12	-5.72422e-12	-8.35393e-12	9.15586e-12		7.95	1.98057e-11		2.05	-1.87123e-13		-2.05	3.2553e-13		2.05	5.76031e-13
0.02161	0.000462		0.0082	8.70708e-12	-8.16151e-12	-3.8642e-12	-7.52009e-12	-7.07116e-12	9.28412e-12		8	3.24119e-11		2	5.12204e-15		-2	-6.47345e-13		2	-1.71343e-12
0.02162	0.000461		0.008	1.1914e-11	-5.33942e-12	-5.14697e-12	-7.71252e-12	-6.55804e-12	6.14133e-12		8.05	5.90691e-11		1.95	1.31586e-12		-1.95	-1.95811e-12		1.95	1.60131e-12
0.02163	0.000462		0.0078	6.07739e-12	-7.32772e-12	-5.40352e-12	-6.94285e-12	-8.73876e-12	5.56408e-12		8.1	1.05515e-10		1.9	1.15858e-12		-1.9	1.28674e-12		1.9	-4.43449e-13
0.02164	0.000461		0.0076	6.84706e-12	-7.00702e-12	-5.33939e-12	-7.13526e-12	-9.12359e-12	5.49996e-12		8.15	1.69805e-10		1.85	8.6148e-13		-1.85	-8.22619e-14		1.85	-1.29399e-12
0.02165	0.000463		0.0074	4.9229e-12	-7.07116e-12	-5.72422e-12	-6.62216e-12	-8.41806e-12	2.99855e-12		8.2	2.44981e-10		1.8	1.00129e-12		-1.8	-1.32312e-12		1.8	1.1411e-12
0.02166	0.000461		0.0072	4.40977e-12	-7.39185e-12	-5.14697e-12	-6.23732e-12	-8.41806e-12	4.66616e-12		8.25	3.38544e-10		1.75	1.17605e-12		-1.75	1.1178e-12		1.75	1.0945e-12
0.02167	0.000464		0.007	4.02495e-12	-8.22565e-12	-6.6863e-12	-6.6863e-12	-5.98079e-12	2.22888e-12		8.3	4.45422e-10		1.7	1.26926e-12		-1.7	3.48833e-13		1.7	-1.10174e-12
0.02168	0.000462		0.0068	2.87045e-12	-5.98081e-12	-7.5201e-12	-7.19941e-12	-6.55805e-12	4.97158e-13		8.35	5.37843e-10		1.65	1.39111e-13		-1.65	4.59013e-14		1.65	-1.29399e-12
0.02169	0.000464		0.0066	1.52352e-12	-6.55806e-12	-6.62216e-12	-6.55802e-12	-7.77667e-12	8.8198e-13		8.4	5.3038e-10		1.6	1.0945e-12		-1.6	1.74064e-13		1.6	7.39147e-13
0.0217	0.000464		0.0064	3.04891e-13	-7.58426e-12	-6.87872e-12	-9.05942e-12	-8.86703e-12	-5.29063e-13		8.45	3.70315e-10		1.55	-1.25321e-12		-1.55	1.01877e-12		1.55	-2.86157e-13
0.02171	0.000463		0.0062	1.01043e-12	-5.33942e-12	-6.75044e-12	-8.67458e-12	-5.78838e-12	-1.49113e-12		8.5	2.39599e-10		1.5	1.25761e-12		-1.5	2.39939e-12		1.5	-5.0753e-13
0.02172	0.000465		0.006	1.26699e-12	-8.03324e-12	-7.07113e-12	-7.00698e-12	-6.81459e-12	-2.90218e-12		8.55	1.62697e-10		1.45	1.17605e-12		-1.45	6.98369e-13		1.45	-1.92948e-13
0.02173	0.000462		0.0058	-1.36271e-12	-8.35393e-12	-6.62216e-12	-5.72421e-12	-6.55804e-12	-2.64563e-12		8.6	1.0728e-10		1.4	4.30391e-13		-1.4	2.731e-13		1.4	2.2067e-13
0.02174	0.000466		0.0056	4.83329e-14	-6.36564e-12	-6.75043e-12	-7.96905e-12	-5.147e-12	-4.18495e-12		8.65	7.59511e-11		1.35	1.11197e-12		-1.35	9.8964e-13		1.35	-2.40053e-14
0.02175	0.000465		0.0054	-4.00643e-13	-8.54634e-12	-6.94286e-12	-8.09735e-12	-5.72425e-12	-2.58151e-12		8.7	5.78399e-11		1.3	2.09018e-13		-1.3	4.76996e-13		1.3	9.72163e-13
0.02176	0.000464		0.0052	-1.61928e-12	-8.35393e-12	-7.64837e-12	-7.90493e-12	-7.90495e-12	-4.63392e-12		8.75	4.17734e-11		1.25	8.55655e-13		-1.25	1.8285e-12		1.25	1.51975e-12
0.02177	0.000465		0.005	-3.28688e-12	-8.35393e-12	-6.42974e-12	-9.1877e-12	-6.62218e-12	-3.41529e-12		8.8	3.46839e-11		1.2	2.09018e-13		-1.2	-1.81297e-13		1.2	1.4382e-12
0.02178	0.000466		0.0048	-2.5172e-12	-6.81461e-12	-7.5201e-12	-8.22562e-12	-7.52012e-12	-4.63392e-12		8.85	2.80778e-11		1.15	1.59548e-12		-1.15	1.84015e-12		1.15	1.52558e-12
0.02179	0.000464		0.0046	-3.09446e-12	-8.35393e-12	-7.71252e-12	-7.00699e-12	-7.26356e-12	-4.31323e-12		8.9	2.38544e-11		1.1	1.47897e-12		-1.1	5.29426e-13		1.1	2.34113e-12
0.0218	0.000466		0.0044	-4.31309e-12	-7.52014e-12	-7.71253e-12	-6.55802e-12	-7.58426e-12	-6.30152e-12		8.95	2.28058e-11		1.05	1.70034e-12		-1.05	1.61879e-12		1.05	-5.19181e-13
0.02181	0.000464		0.0042	-6.68623e-12	-7.26358e-12	-7.45596e-12	-6.3656e-12	-8.22564e-12	-7.32774e-12		9	2.12796e-11		1	1.37994e-12		-1	3.08096e-12		1	-4.55099e-13
0.02182	0.000467		0.004	-3.4793e-12	-6.04495e-12	-7.45597e-12	-7.07112e-12	-6.75047e-12	-4.18495e-12		9.05	2.15883e-11		0.95	2.45182e-12		-0.95	4.36838e-12		0.95	1.15858e-12
0.02183	0.000466		0.0038	-5.66001e-12	-7.84083e-12	-7.71251e-12	-7.13526e-12	-7.26356e-12	-4.56978e-12		9.1	2.19961e-11		0.9	3.47709e-12		-0.9	3.914e-12		0.9	2.28288e-12
0.02184	0.000467		0.0036	-6.81451e-12	-9.12359e-12	-7.58424e-12	-6.42973e-12	-7.71254e-12	-6.49394e-12		9.15	2.62137e-11		0.85	2.27123e-12		-0.85	4.16449e-12		0.85	2.2654e-12
0.02185	0.000466		0.0034	-4.50551e-12	-7.77668e-12	-6.55803e-12	-7.39181e-12	-8.09737e-12	-6.10911e-12		9.2	2.90041e-11		0.8	2.45764e-12		-0.8	3.31398e-12		0.8	2.99941e-12
0.02186	0.000467		0.0032	-4.63378e-12	-6.17323e-12	-6.42975e-12	-8.61044e-12	-8.03323e-12	-7.00704e-12		9.25	2.89109e-11		0.75	2.78387e-12		-0.75	3.64603e-12		0.75	4.72955e-12
0.02187	0.000465		0.003	-5.91656e-12	-7.64841e-12	-7.00699e-12	-7.84078e-12	-6.49391e-12	-5.85256e-12		9.3	3.46955e-11		0.7	4.19945e-12		-0.7	4.38586e-12		0.7	5.36452e-12
0.02188	0.000468		0.0028	-6.36554e-12	-7.58427e-12	-8.86701e-12	-7.19939e-12	-8.03323e-12	-6.4298e-12		9.35	4.43599e-11		0.65	3.65768e-12		-0.65	3.33728e-12		0.65	3.21495e-12
0.02189	0.000466		0.0026	-7.58418e-12	-6.36563e-12	-8.67459e-12	-6.81456e-12	-7.07115e-12	-7.19946e-12		9.4	5.57719e-11		0.6	5.16064e-12		-0.6	1.39159e-12		0.6	4.88684e-12
0.0219	0.000468		0.0024	-5.27518e-12	-7.45599e-12	-8.09735e-12	-7.64837e-12	-7.00702e-12	-7.00704e-12		9.45	7.2252e-11		0.55	5.71406e-12		-0.55	2.25958e-12		0.55	4.18779e-12
0.02191	0.000468		0.0022	-7.26349e-12	-6.3015e-12	-7.71251e-12	-5.33937e-12	-6.68632e-12	-7.7767e-12		9.5	8.30289e-11		0.5	6.42476e-12		-0.5	5.41077e-13		0.5	5.17228e-12
0.02192	0.000467		0.002	-6.9428e-12	-7.52013e-12	-8.867e-12	-8.67458e-12	-5.72424e-12	-7.90498e-12		9.55	9.31012e-11		0.45	5.71405e-12		-0.45	1.37412e-12		0.45	6.21503e-12
0.02193	0.000467		0.0018	-5.08275e-12	-7.1353e-12	-7.58423e-12	-8.28975e-12	-8.73876e-12	-6.9429e-12		9.6	9.98703e-11		0.4	6.52378e-12		-0.4	1.31586e-12		0.4	6.71019e-12
0.02194	0.000468		0.0016	-7.1352e-12	-6.94289e-12	-1.06629e-11	-7.77664e-12	-7.52012e-12	-8.22568e-12		9.65	1.01059e-10		0.35	3.18e-12		-0.35	5.41078e-13		0.35	3.22077e-12
0.02195	0.000468		0.0014	-8.03314e-12	-7.90497e-12	-7.58424e-12	-6.8787e-12	-7.07115e-12	-7.07118e-12		9.7	1.06144e-10		0.3	1.95666e-12		-0.3	9.02258e-13		0.3	3.63438e-12
0.02196	0.000467		0.0012	-7.13522e-12	-6.75047e-12	-1.00856e-11	-6.42974e-12	-7.3277e-12	-7.32774e-12		9.75	1.05672e-10		0.25	2.03239e-12		-0.25	7.97401e-13		0.25	1.20518e-12
0.02197	0.00047		0.001	-8.28971e-12	-6.36563e-12	-9.05942e-12	-7.71251e-12	-7.19942e-12	-7.52015e-12		9.8	9.57226e-11		0.2	1.70034e-12		-0.2	2.731e-13		0.2	2.5625e-12
0.02198	0.000469		0.0008	-8.22556e-12	-8.03323e-12	-1.09836e-11	-4.63385e-12	-6.55804e-12	-8.16153e-12		9.85	8.26795e-11		0.15	-8.92019e-13		-0.15	1.1178e-12		0.15	9.13909e-13
0.02199	0.00047		0.0006	-9.70076e-12	-8.54634e-12	-9.95738e-12	-6.75043e-12	-7.58426e-12	-7.96912e-12		9.9	7.17859e-11		0.1	4.30391e-13		-0.1	-1.23041e-13		0.1	3.72135e-13
0.022	0.000469		0.0004	-1.05346e-11	-8.35393e-12	-1.02139e-11	-6.75042e-12	-7.90494e-12	-8.28981e-12		9.95	6.16498e-11		0.05	1.1644e-12		-0.05	2.31201e-12		0.05	-1.2304e-13
0.02201	0.000471		0.0002	-1.07911e-11	-6.49391e-12	-1.14326e-11	-7.77665e-12	-7.45598e-12	-8.03327e-12		10	5.59933e-11		0	6.34287e-13		0	1.42655e-12		0	-1.11922e-12
0.02202	0.00047		0	-1.23304e-11	-7.07116e-12	-1.00215e-11	-6.81456e-12	-7.39184e-12	-9.12361e-12					-0.05	5.81857e-13		0.05	1.12945e-12
0.02203	0.000471		-0.0002	-9.82903e-12	-5.85253e-12	-1.14967e-11	-5.27525e-12	-7.52012e-12	-8.35395e-12					-0.1	-1.67265e-12		0.1	1.64209e-12
0.02204	0.00047		-0.0004	-1.23946e-11	-7.19943e-12	-1.11119e-11	-7.96906e-12	-7.13528e-12	-8.41809e-12					-0.15	-1.08427e-12		0.15	1.97996e-12
0.02205	0.000471		-0.0006	-1.11118e-11	-8.16151e-12	-1.26512e-11	-6.62214e-12	-7.3277e-12	-7.58429e-12					-0.2	2.18385e-12		0.2	1.8751e-12
0.02206	0.000472		-0.0008	-1.23304e-11	-7.84082e-12	-1.20739e-11	-6.94284e-12	-6.87873e-12	-8.28981e-12					-0.25	1.51975e-12		0.25	7.27496e-13
0.02207	0.00047		-0.001	-1.17532e-11	-9.57256e-12	-1.3934e-11	-7.84078e-12	-7.07115e-12	-1.04705e-11					-0.3	2.73726e-12		0.3	1.64791e-12
0.02208	0.000472		-0.0012	-1.40622e-11	-9.18773e-12	-1.23305e-11	-8.16147e-12	-7.39184e-12	-9.31602e-12					-0.35	3.547e-12		0.35	2.67318e-12
0.02209	0.000471		-0.0014	-1.38698e-11	-8.61049e-12	-1.37415e-11	-5.59593e-12	-7.39184e-12	-8.67464e-12					-0.4	6.78593e-12		0.4	-4.78403e-13
0.0221	0.000472		-0.0016	-1.72691e-11	-8.86704e-12	-1.49602e-11	-5.53179e-12	-6.87873e-12	-1.03422e-11					-0.45	2.10582e-11		0.45	-1.05564e-13
0.02211	0.000471		-0.0018	-1.59222e-11	-6.75048e-12	-1.42547e-11	-8.41803e-12	-7.6484e-12	-1.00215e-11					-0.5	7.98658e-11		0.5	-2.74507e-13
0.02212	0.000473		-0.002	-1.59864e-11	-8.28979e-12	-1.54733e-11	-6.75043e-12	-8.1615e-12	-8.67465e-12					-0.55	2.1081e-10		0.55	-6.58997e-13
0.02213	0.000473		-0.0022	-1.63071e-11	-9.05945e-12	-1.64354e-11	-6.68629e-12	-8.67462e-12	-9.82915e-12					-0.6	2.32608e-10		0.6	8.67306e-13
0.02214	0.000472		-0.0024	-1.66919e-11	-8.41808e-12	-1.66278e-11	-5.27524e-12	-8.22564e-12	-7.26359e-12					-0.65	2.08724e-10		0.65	-2.68681e-13
0.02215	0.000473		-0.0026	-1.9963e-11	-7.9691e-12	-1.90651e-11	-7.52009e-12	-8.09737e-12	-8.61051e-12					-0.7	1.58468e-10		0.7	-1.52169e-13
0.02216	0.000474		-0.0028	-1.97064e-11	-9.38015e-12	-2.13099e-11	-7.32768e-12	-7.77667e-12	-1.04705e-11					-0.75	1.01857e-10		0.75	-7.75508e-13
0.02217	0.000473		-0.003	-2.34906e-11	-9.18773e-12	-2.00271e-11	-6.62215e-12	-7.71255e-12	-8.22567e-12					-0.8	5.63661e-11		0.8	5.93508e-13
0.02218	0.000472		-0.0032	-2.24644e-11	-8.35393e-12	-2.2272e-11	-7.13526e-12	-8.48221e-12	-9.05947e-12					-0.85	2.95983e-11		0.85	6.28461e-13
0.02219	0.000474		-0.0034	-2.42603e-11	-7.45599e-12	-2.21437e-11	-7.07113e-12	-6.68632e-12	-9.95741e-12					-0.9	1.793e-11		0.9	-1.46343e-13
0.0222	0.000474		-0.0036	-2.52865e-11	-9.25187e-12	-2.52224e-11	-7.90492e-12	-9.12358e-12	-8.61051e-12					-0.95	1.58386e-11		0.95	-2.97809e-13
0.02221	0.000474		-0.0038	-2.90707e-11	-1.12402e-11	-2.61203e-11	-9.25183e-12	-1.00215e-11	-9.44431e-12					-1	1.03045e-11		1	4.88647e-13
0.02222	0.000473		-0.004	-3.15081e-11	-9.05945e-12	-2.88783e-11	-7.39182e-12	-5.98079e-12	-9.63673e-12					-1.05	6.94322e-12		1.05	1.43237e-12
0.02223	0.000475		-0.0042	-3.50999e-11	-9.70084e-12	-2.91349e-11	-7.77666e-12	-8.35392e-12	-9.57259e-12					-1.1	8.34132e-12		1.1	1.15275e-12
0.02224	0.000475		-0.0044	-3.52282e-11	-7.26358e-12	-3.06101e-11	-8.73873e-12	-8.41807e-12	-8.86707e-12					-1.15	1.0421e-11		1.15	3.89612e-13
0.02225	0.000474		-0.0046	-3.96538e-11	-8.61049e-12	-3.32398e-11	-9.57253e-12	-7.71253e-12	-1.08553e-11					-1.2	1.8629e-11		1.2	6.51764e-13
0.02226	0.000475		-0.0048	-4.2027e-11	-7.9691e-12	-3.58695e-11	-8.86701e-12	-8.80288e-12	-9.70085e-12					-1.25	1.29725e-11		1.25	7.50294e-14
0.02227	0.000475		-0.005	-4.22836e-11	-9.12359e-12	-3.95255e-11	-7.58423e-12	-7.71254e-12	-1.13043e-11					-1.3	1.13822e-11		1.3	4.00763e-14
0.02228	0.000475		-0.0052	-4.67734e-11	-9.6367e-12	-4.19628e-11	-7.58424e-12	-9.12358e-12	-1.05347e-11					-1.35	6.74515e-12		1.35	1.01294e-12
0.02229	0.000474		-0.0054	-4.9339e-11	-8.35393e-12	-5.09424e-11	-8.28976e-12	-8.73875e-12	-9.76499e-12					-1.4	3.82079e-12		1.4	7.33321e-13
0.0223	0.000477		-0.0056	-5.92165e-11	-7.58427e-12	-4.80561e-11	-9.38012e-12	-8.41806e-12	-1.07912e-11					-1.45	3.04601e-12		1.45	5.29426e-13
0.02231	0.000475		-0.0058	-6.55023e-11	-8.41807e-12	-5.17121e-11	-9.89323e-12	-8.28978e-12	-1.09836e-11					-1.5	7.79925e-13		1.5	1.06537e-12
0.02232	0.000477		-0.006	-6.30649e-11	-9.25187e-12	-5.66508e-11	-7.77665e-12	-7.90496e-12	-1.13685e-11					-1.55	-3.79368e-13		1.55	5.93508e-13
0.02233	0.000477		-0.0062	-7.51874e-11	-9.95739e-12	-6.49249e-11	-8.22562e-12	-9.25186e-12	-1.13685e-11					-1.6	5.23601e-13		1.6	-7.06108e-14
0.02234	0.000477		-0.0064	-8.45518e-11	-8.67463e-12	-7.0505e-11	-7.96906e-12	-9.57255e-12	-1.15609e-11					-1.65	2.53338e-12		1.65	8.66806e-14
0.02235	0.000476		-0.0066	-9.21845e-11	-8.35393e-12	-7.37761e-11	-8.867e-12	-8.28979e-12	-9.05948e-12					-1.7	-6.47854e-14		1.7	2.38146e-13
0.02236	0.000478		-0.0068	-1.0373e-10	-8.8029e-12	-7.86508e-11	-8.0332e-12	-9.63669e-12	-1.14326e-11					-1.75	8.08546e-14		1.75	-2.97809e-13
0.02237	0.00048		-0.007	-1.0296e-10	-8.48221e-12	-9.14146e-11	-8.54631e-12	-8.16151e-12	-1.20098e-11					-1.8	-7.03539e-16		1.8	1.64209e-12
0.02238	0.000478		-0.0072	-1.14569e-10	-7.77668e-12	-9.53913e-11	-8.22561e-12	-8.03322e-12	-1.10478e-11					-1.85	1.08285e-12		1.85	-9.03672e-13
0.02239	0.000478		-0.0074	-1.17199e-10	-8.99531e-12	-1.06038e-10	-8.28975e-12	-7.26356e-12	-1.18816e-11					-1.9	-5.01705e-13		1.9	4.82821e-13
0.0224	0.000479		-0.0076	-1.35479e-10	-1.07271e-11	-1.20021e-10	-7.96906e-12	-8.22565e-12	-1.30361e-11					-1.95	-1.07261e-12		1.95	5.6438e-13
0.02241	0.000479		-0.0078	-1.3612e-10	-8.61049e-12	-1.31374e-10	-8.0332e-12	-8.54634e-12	-1.11119e-11					-2	1.1644e-12		2	2.84751e-13
0.02242	0.000478		-0.008	-1.51514e-10	-8.41807e-12	-1.43304e-10	-8.54631e-12	-7.96908e-12	-1.22023e-11					-2.05	-2.74507e-13		2.05	4.53693e-13
0.02243	0.00048		-0.0082	-1.67036e-10	-9.82911e-12	-1.47665e-10	-7.39182e-12	-7.90495e-12	-1.25871e-11					-2.1	-3.67717e-13		2.1	-1.23041e-13
0.02244	0.000479		-0.0084	-1.72873e-10	-9.9574e-12	-1.68446e-10	-8.09734e-12	-8.61047e-12	-1.29078e-11					-2.15	-2.86158e-13		2.15	4.47868e-13
0.02245	0.00048		-0.0086	-1.91602e-10	-9.25188e-12	-1.857e-10	-8.61045e-12	-8.86703e-12	-1.45112e-11					-2.2	1.93918e-12		2.2	1.21634e-13
0.02246	0.000479		-0.0088	-1.91922e-10	-1.03422e-11	-1.9872e-10	-7.90492e-12	-9.316e-12	-1.36133e-11					-2.25	-7.8716e-13		2.25	6.63415e-13
0.02247	0.00048		-0.009	-2.14564e-10	-9.6367e-12	-2.204e-10	-8.28976e-12	-9.44427e-12	-1.48319e-11					-2.3	1.1178e-12		2.3	1.23431e-12
0.02248	0.00048		-0.0092	-2.26622e-10	-9.6367e-12	-2.39706e-10	-8.41803e-12	-1.00857e-11	-1.48319e-11					-2.35	7.15845e-13		2.35	4.24565e-13
0.02249	0.000481		-0.0094	-2.42657e-10	-9.70084e-12	-2.60743e-10	-9.05942e-12	-8.4822e-12	-1.59223e-11					-2.4	6.28461e-13		2.4	1.02459e-12
0.0225	0.000479		-0.0096	-2.48943e-10	-1.06629e-11	-2.77228e-10	-1.05987e-11	-9.12358e-12	-1.68202e-11					-2.45	1.56588e-13		2.45	4.42042e-13
0.02251	0.00048		-0.0098	-2.69083e-10	-9.95739e-12	-3.02178e-10	-8.73873e-12	-1.01498e-11	-1.50243e-11					-2.5	-2.51205e-13		2.5	2.09018e-13
0.02252	0.000481		-0.01	-2.7896e-10	-1.08553e-11	-3.28732e-10	-8.0332e-12	-8.8029e-12	-1.54092e-11					-2.55	-6.99776e-13		2.55	-1.46343e-13
0.02253	0.00048		-0.0102	-2.9461e-10	-9.31601e-12	-3.65035e-10	-8.41803e-12	-9.44427e-12	-1.61788e-11					-2.6	-7.58032e-13		2.6	8.84782e-13
0.02254	0.000481		-0.0104	-3.09042e-10	-1.00857e-11	-3.92872e-10	-9.50839e-12	-7.77667e-12	-1.82954e-11					-2.65	1.97367e-13		2.65	7.15845e-13
0.02255	0.000482		-0.0106	-3.24371e-10	-1.14967e-11	-4.2802e-10	-1.03422e-11	-8.80289e-12	-1.71409e-11					-2.7	9.02258e-13		2.7	1.53723e-12
0.02256	0.000481		-0.0108	-3.37841e-10	-1.08553e-11	-4.52393e-10	-1.1625e-11	-8.54634e-12	-2.11175e-11					-2.75	-1.1139e-13		2.75	1.68286e-12
0.02257	0.000482		-0.011	-3.5099e-10	-1.10478e-11	-4.78177e-10	-9.44424e-12	-8.93117e-12	-2.07327e-11					-2.8	7.04194e-13		2.8	2.26495e-13
0.02258	0.000483		-0.0112	-3.685e-10	-1.07271e-11	-5.06719e-10	-9.44425e-12	-9.25187e-12	-2.0412e-11					-2.85	4.94473e-13		2.85	4.42042e-13
0.02259	0.000481		-0.0114	-3.85304e-10	-1.32285e-11	-5.49373e-10	-8.09734e-12	-8.09737e-12	-1.97706e-11					-2.9	9.83316e-14		2.9	1.44937e-13
0.0226	0.000483		-0.0116	-4.02366e-10	-1.1625e-11	-5.79134e-10	-9.31597e-12	-9.38014e-12	-2.41961e-11					-2.95	-3.67716e-13		2.95	1.64209e-12
0.02261	0.000482		-0.0118	-4.18401e-10	-1.09195e-11	-6.10883e-10	-8.867e-12	-7.58426e-12	-2.28492e-11					-3	1.7586e-12		3	1.81102e-12
0.02262	0.000483		-0.012	-4.3636e-10	-1.21381e-11	-6.50842e-10	-1.04063e-11	-1.09195e-11	-2.47734e-11					-3.05	9.31385e-13		3.05	2.46347e-12
0.02263	0.000482		-0.0122	-4.56051e-10	-1.2074e-11	-6.85157e-10	-9.50839e-12	-9.89325e-12	-2.67617e-11					-3.1	1.85716e-13		3.1	3.25573e-12
0.02264	0.000483		-0.0124	-4.77794e-10	-1.38698e-11	-7.12031e-10	-9.89322e-12	-9.18772e-12	-2.54789e-11					-3.15	2.1722e-12		3.15	6.13348e-12
0.02265	0.000483		-0.0126	-4.95304e-10	-1.17533e-11	-7.40958e-10	-9.31597e-12	-9.44428e-12	-2.70824e-11					-3.2	2.30618e-12		3.2	6.48883e-12
0.02266	0.000482		-0.0128	-5.14546e-10	-1.38698e-11	-7.81687e-10	-9.95737e-12	-8.86704e-12	-2.75314e-11					-3.25	2.30618e-12		3.25	5.52764e-12
0.02267	0.000484		-0.013	-5.38022e-10	-1.06629e-11	-8.09075e-10	-1.15608e-11	-9.89325e-12	-3.04176e-11					-3.3	2.10229e-12		3.3	5.57424e-12
0.02268	0.000484		-0.0132	-5.65345e-10	-1.59223e-11	-8.47302e-10	-1.05346e-11	-1.13043e-11	-3.06742e-11					-3.35	2.65571e-12		3.35	3.22077e-12
0.02269	0.000485		-0.0134	-5.84203e-10	-1.38057e-11	-8.73792e-10	-1.09194e-11	-1.09836e-11	-3.43943e-11					-3.4	4.70043e-12		3.4	5.00918e-12
0.0227	0.000483		-0.0136	-6.08127e-10	-1.44471e-11	-9.04066e-10	-1.03422e-11	-9.38013e-12	-3.43943e-11					-3.45	4.84024e-12		3.45	3.40136e-12
0.02271	0.000485		-0.0138	-6.3808e-10	-1.44471e-11	-9.26001e-10	-1.21381e-11	-1.04705e-11	-3.64468e-11					-3.5	5.76648e-12		3.5	2.64406e-12
0.02272	0.000484		-0.014	-6.61171e-10	-1.47678e-11	-9.55698e-10	-9.50839e-12	-9.89324e-12	-3.95255e-11					-3.55	9.28503e-12		3.55	3.99555e-12
0.02273	0.000485		-0.0142	-6.89841e-10	-1.49602e-11	-9.80456e-10	-1.0727e-11	-1.02781e-11	-3.92048e-11					-3.6	1.05666e-11		3.6	3.20912e-12
0.02274	0.000484		-0.0144	-7.16523e-10	-1.34209e-11	-1.00669e-09	-1.16891e-11	-1.11119e-11	-4.20269e-11					-3.65	1.26754e-11		3.65	4.3509e-12
0.02275	0.000487		-0.0146	-7.4359e-10	-1.56016e-11	-1.03286e-09	-1.05987e-11	-1.17533e-11	-4.63243e-11					-3.7	1.16502e-11		3.7	5.84804e-12
0.02276	0.000485		-0.0148	-7.77136e-10	-1.55374e-11	-1.05659e-09	-1.17532e-11	-1.18174e-11	-4.95313e-11					-3.75	8.71415e-12		3.75	6.47718e-12
0.02277	0.000485		-0.015	-8.08179e-10	-1.42547e-11	-1.07519e-09	-1.05987e-11	-1.13684e-11	-5.03009e-11					-3.8	1.00598e-11		3.8	6.25582e-12
0.02278	0.000487		-0.0152	-8.38453e-10	-1.56657e-11	-1.10418e-09	-1.12401e-11	-1.3036e-11	-5.37003e-11					-3.85	7.65974e-12		3.85	1.12249e-11
0.02279	0.000487		-0.0154	-8.75078e-10	-1.58581e-11	-1.12054e-09	-1.13684e-11	-1.08553e-11	-5.51755e-11					-3.9	6.96069e-12		3.9	1.25764e-11
0.0228	0.000487		-0.0156	-9.1138e-10	-1.54092e-11	-1.14196e-09	-1.11119e-11	-1.36133e-11	-5.96012e-11					-3.95	6.58204e-12		3.95	1.61882e-11
0.02281	0.000485		-0.0158	-9.47684e-10	-1.73975e-11	-1.15582e-09	-1.26512e-11	-1.2074e-11	-6.35778e-11					-4	6.0461e-12		4	2.18446e-11
0.02282	0.000488		-0.016	-9.96559e-10	-1.73975e-11	-1.17371e-09	-1.07912e-11	-1.24588e-11	-6.64e-11					-4.05	6.68107e-12		4.05	2.69827e-11
0.02283	0.000487		-0.0162	-1.02786e-09	-1.63713e-11	-1.18686e-09	-1.20098e-11	-1.38698e-11	-7.17236e-11					-4.1	7.47916e-12		4.1	3.51906e-11
0.02284	0.000487		-0.0164	-1.0793e-09	-1.63713e-11	-1.20494e-09	-1.3485e-11	-1.28436e-11	-7.60851e-11					-4.15	9.4598e-12		4.15	4.45638e-11
0.02285	0.000487		-0.0166	-1.11483e-09	-1.59864e-11	-1.22015e-09	-1.22664e-11	-1.55374e-11	-8.10238e-11					-4.2	9.08114e-12		4.2	5.27892e-11
0.02286	0.000489		-0.0168	-1.15909e-09	-1.79747e-11	-1.23779e-09	-1.1176e-11	-1.56016e-11	-8.55777e-11					-4.25	1.07822e-11		4.25	5.37096e-11
0.02287	0.000488		-0.017	-1.20501e-09	-1.91292e-11	-1.25093e-09	-1.2587e-11	-1.43829e-11	-8.75019e-11					-4.3	1.14055e-11		4.3	4.2053e-11
0.02288	0.000489		-0.0172	-1.25889e-09	-1.86161e-11	-1.26652e-09	-1.27153e-11	-1.56657e-11	-9.50062e-11					-4.35	1.26288e-11		4.35	1.9829e-11
0.02289	0.00049		-0.0174	-1.31687e-09	-2.13099e-11	-1.27819e-09	-1.32284e-11	-1.66919e-11	-1.04884e-10					-4.4	2.32602e-11		4.4	9.82678e-12
0.0229	0.000489		-0.0176	-1.3705e-09	-1.84878e-11	-1.28858e-09	-1.27794e-11	-1.7654e-11	-1.06616e-10					-4.45	3.65946e-11		4.45	4.74121e-12
0.02291	0.000489		-0.0178	-1.42476e-09	-1.98347e-11	-1.30186e-09	-1.24588e-11	-1.77823e-11	-1.17904e-10					-4.5	5.22475e-11		4.5	4.01886e-12
0.02292	0.000488		-0.018	-1.48505e-09	-2.01554e-11	-1.31155e-09	-1.24588e-11	-1.77823e-11	-1.24831e-10					-4.55	5.34825e-11		4.55	3.00523e-12
0.02293	0.00049		-0.0182	-1.56272e-09	-1.98989e-11	-1.32174e-09	-1.3934e-11	-1.86161e-11	-1.33939e-10					-4.6	4.15753e-11		4.6	3.56447e-12
0.02294	0.000489		-0.0184	-1.62539e-09	-1.88726e-11	-1.33053e-09	-1.44471e-11	-1.77182e-11	-1.36056e-10					-4.65	3.6146e-11		4.65	1.61296e-12
0.02295	0.00049		-0.0186	-1.69934e-09	-2.05402e-11	-1.33778e-09	-1.32284e-11	-1.88726e-11	-1.50872e-10					-4.7	3.71189e-11		4.7	-2.74506e-13
0.02296	0.000489		-0.0188	-1.76015e-09	-2.07327e-11	-1.34708e-09	-1.29719e-11	-2.07968e-11	-1.57927e-10					-4.75	3.09381e-11		4.75	1.64791e-12
0.02297	0.000491		-0.019	-1.84295e-09	-2.23361e-11	-1.35349e-09	-1.52167e-11	-1.87444e-11	-1.70563e-10					-4.8	2.74021e-11		4.8	2.49797e-13
0.02298	0.000492		-0.0192	-1.93768e-09	-2.11816e-11	-1.35965e-09	-1.47036e-11	-2.09892e-11	-1.85058e-10					-4.85	2.52933e-11		4.85	4.76996e-13
0.02299	0.000491		-0.0194	-2.01529e-09	-2.18872e-11	-1.36542e-09	-1.38057e-11	-2.40037e-11	-1.93845e-10					-4.9	2.62486e-11		4.9	5.1195e-13
0.023	0.00049		-0.0196	-2.0802e-09	-2.29134e-11	-1.37126e-09	-1.44471e-11	-2.25927e-11	-2.08597e-10					-4.95	2.63419e-11		4.95	1.47315e-12
0.02301	0.00049		-0.0198	-2.17956e-09	-2.20796e-11	-1.37915e-09	-1.42546e-11	-2.50299e-11	-2.23029e-10					-5	2.43787e-11		5	2.55668e-12
0.02302	0.000492		-0.02	-2.2909e-09	-2.34906e-11	-1.38306e-09	-1.5345e-11	-2.6441e-11	-2.36049e-10					-5.05	2.54972e-11		5.05	3.6631e-13
0.02303	0.000491		-0.0202	-2.43002e-09	-2.37472e-11	-1.38948e-09	-1.51526e-11	-2.67617e-11	-2.56702e-10					-5.1	2.69594e-11		5.1	1.46732e-12
0.02304	0.000492		-0.0204	-2.48512e-09	-2.3683e-11	-1.39146e-09	-1.46395e-11	-2.84935e-11	-2.74982e-10					-5.15	2.92138e-11		5.15	-1.00271e-12
0.02305	0.000492		-0.0206	-2.64733e-09	-2.49658e-11	-1.39833e-09	-1.70126e-11	-3.02252e-11	-2.95507e-10					-5.2	2.894e-11		5.2	1.31004e-12
0.02306	0.000494		-0.0208	-2.76868e-09	-2.42603e-11	-1.40423e-09	-1.59864e-11	-3.06742e-11	-3.11991e-10					-5.25	3.03789e-11		5.25	-7.98811e-13
0.02307	0.000492		-0.021	-2.89305e-09	-2.689e-11	-1.40885e-09	-1.72692e-11	-3.24701e-11	-3.43098e-10					-5.3	3.52664e-11		5.3	-5.42484e-13
0.02308	0.000492		-0.0212	-3.05565e-09	-2.49658e-11	-1.4084e-09	-1.56016e-11	-3.1957e-11	-3.64842e-10					-5.35	3.76898e-11		5.35	7.15845e-13
0.02309	0.000493		-0.0214	-3.18591e-09	-2.50299e-11	-1.41366e-09	-1.61147e-11	-3.58054e-11	-3.81454e-10					-5.4	3.85345e-11		5.4	5.23601e-13
0.0231	0.000493		-0.0216	-3.33921e-09	-2.48375e-11	-1.41808e-09	-1.60505e-11	-3.83068e-11	-4.26095e-10					-5.45	4.54725e-11		5.45	6.51764e-13
0.02311	0.000493		-0.0218	-3.51681e-09	-2.689e-11	-1.41956e-09	-1.5345e-11	-3.76013e-11	-4.6227e-10					-5.5	6.03798e-11		5.5	-2.91984e-13
0.02312	0.000492		-0.022	-3.68197e-09	-2.55431e-11	-1.42001e-09	-1.73974e-11	-3.92689e-11	-4.96841e-10					-5.55	7.5922e-11		5.55	5.29426e-13
0.02313	0.000495		-0.0222	-3.85887e-09	-2.63127e-11	-1.42379e-09	-1.61788e-11	-4.18987e-11	-5.19867e-10					-5.6	1.01933e-10		5.6	7.27496e-13
0.02314	0.000493		-0.0224	-4.07528e-09	-2.77238e-11	-1.42591e-09	-1.86802e-11	-4.51056e-11	-5.72526e-10					-5.65	1.21226e-10		5.65	1.44985e-12
0.02315	0.000494		-0.0226	-4.29996e-09	-2.8301e-11	-1.4286e-09	-1.63071e-11	-4.60677e-11	-6.23837e-10					-5.7	1.4941e-10		5.7	4.88647e-13
0.02316	0.000494		-0.0228	-4.52913e-09	-2.81086e-11	-1.42828e-09	-1.79106e-11	-5.11989e-11	-6.90543e-10					-5.75	1.84543e-10		5.75	8.03226e-13
0.02317	0.000495		-0.023	-4.81263e-09	-2.83652e-11	-1.43001e-09	-1.73333e-11	-5.51756e-11	-7.55773e-10					-5.8	2.48581e-10		5.8	6.98369e-13
0.02318	0.000494		-0.0232	-5.06951e-09	-2.9648e-11	-1.43335e-09	-1.73333e-11	-5.52397e-11	-7.99644e-10					-5.85	3.18877e-10		5.85	7.8575e-13
0.02319	0.000495		-0.0234	-5.34192e-09	-3.16363e-11	-1.43367e-09	-1.82312e-11	-6.01785e-11	-8.67504e-10					-5.9	3.5553e-10		5.9	-2.4006e-14
0.0232	0.000497		-0.0236	-5.71207e-09	-3.01611e-11	-1.4313e-09	-1.8103e-11	-6.15896e-11	-9.55632e-10					-5.95	3.17467e-10		5.95	3.95438e-13
0.02321	0.000496		-0.0238	-6.06849e-09	-3.13797e-11	-1.43527e-09	-1.68843e-11	-6.28082e-11	-1.06807e-09					-6	2.45937e-10		6	1.63043e-12
0.02322	0.000495		-0.024	-6.34583e-09	-3.25343e-11	-1.43566e-09	-1.81671e-11	-6.8196e-11	-1.17537e-09					-6.05	2.01064e-10		6.05	9.31385e-13
0.02323	0.000494		-0.0242	-6.71528e-09	-3.15722e-11	-1.43841e-09	-2.02837e-11	-7.06333e-11	-1.27485e-09					-6.1	2.26952e-10		6.1	1.1877e-12
0.02324	0.000496		-0.0244	-7.1556e-09	-3.43302e-11	-1.437e-09	-1.84237e-11	-7.37761e-11	-1.41327e-09					-6.15	3.17805e-10		6.15	1.54305e-12
0.02325	0.000496		-0.0246	-7.59105e-09	-3.46509e-11	-1.43963e-09	-1.93216e-11	-7.85224e-11	-1.56278e-09					-6.2	4.61978e-10		6.2	2.61449e-13
0.02326	0.000497		-0.0248	-8.01707e-09	-3.61902e-11	-1.43893e-09	-1.82312e-11	-8.13446e-11	-1.68522e-09					-6.25	7.07962e-10		6.25	7.44972e-13
0.02327	0.000495		-0.025	-8.48817e-09	-3.46509e-11	-1.44156e-09	-2.04761e-11	-8.57702e-11	-1.84762e-09					-6.3	1.02692e-09		6.3	6.5759e-13
0.02328	0.000497		-0.0252	-8.97891e-09	-3.61902e-11	-1.44104e-09	-1.97706e-11	-9.10938e-11	-2.06037e-09					-6.35	1.29291e-09		6.35	1.68286e-12
0.02329	0.000497		-0.0254	-9.43238e-09	-3.60619e-11	-1.44361e-09	-2.14382e-11	-9.42367e-11	-2.29063e-09					-6.4	1.53351e-09		6.4	1.26343e-12
0.0233	0.000497		-0.0256	-9.96993e-09	-3.65109e-11	-1.44637e-09	-1.93857e-11	-9.76361e-11	-2.50287e-09					-6.45	1.57587e-09		6.45	3.16252e-12
0.02331	0.000495		-0.0258	-1.04378e-08	-3.84993e-11	-1.44399e-09	-2.06685e-11	-1.03729e-10	-2.76572e-09					-6.5	1.61042e-09		6.5	1.65374e-12
0.02332	0.000498		-0.026	-1.10025e-08	-3.91407e-11	-1.44271e-09	-2.15023e-11	-1.07834e-10	-2.99418e-09					-6.55	1.6543e-09		6.55	1.08285e-12
0.02333	0.000498		-0.0262	-1.1516e-08	-3.80503e-11	-1.44387e-09	-2.09892e-11	-1.1226e-10	-3.27915e-09					-6.6	1.66031e-09		6.6	7.2167e-13
0.02334	0.000498		-0.0264	-1.20769e-08	-3.9782e-11	-1.44669e-09	-2.31699e-11	-1.17648e-10	-3.57805e-09					-6.65	1.55508e-09		6.65	-5.31338e-14
0.02335	0.000498		-0.0266	-1.261e-08	-4.22835e-11	-1.44848e-09	-2.27851e-11	-1.22137e-10	-3.81536e-09					-6.7	1.38362e-09		6.7	2.41687e-12
0.02336	0.000499		-0.0268	-1.31816e-08	-4.17704e-11	-1.44656e-09	-2.2721e-11	-1.27269e-10	-4.15293e-09					-6.75	1.14256e-09		6.75	1.66539e-12
0.02337	0.000499		-0.027	-1.36795e-08	-4.31173e-11	-1.45002e-09	-2.34265e-11	-1.3163e-10	-4.48241e-09					-6.8	8.66699e-10		6.8	2.22463e-12
0.02338	0.000497		-0.0272	-1.41617e-08	-4.35021e-11	-1.45073e-09	-2.34265e-11	-1.38172e-10	-4.82954e-09					-6.85	1.13858e-09		6.85	9.37211e-13
0.02339	0.000501		-0.0274	-1.46777e-08	-4.54263e-11	-1.45175e-09	-2.61203e-11	-1.45484e-10	-5.13112e-09					-6.9	1.09356e-09		6.9	9.08084e-13
0.0234	0.000498		-0.0276	-1.51436e-08	-4.49774e-11	-1.45381e-09	-2.28492e-11	-1.46639e-10	-5.45804e-09					-6.95	8.21465e-10		6.95	3.04601e-12
0.02341	0.0005		-0.0278	-1.56066e-08	-4.54263e-11	-1.45432e-09	-2.56713e-11	-1.52989e-10	-5.83377e-09					-7	5.9626e-10		7	2.70814e-12
0.02342	0.0005		-0.028	-1.60263e-08	-4.67733e-11	-1.45746e-09	-2.58637e-11	-1.57671e-10	-6.11354e-09					-7.05	4.16249e-10		7.05	3.09844e-12
0.02343	0.000501		-0.0282	-1.64938e-08	-4.74147e-11	-1.45875e-09	-2.50299e-11	-1.65753e-10	-6.48755e-09					-7.1	2.97131e-10		7.1	4.50236e-12
0.02344	0.000499		-0.0284	-1.68939e-08	-4.92747e-11	-1.46234e-09	-2.59279e-11	-1.70114e-10	-6.86193e-09					-7.15	2.16018e-10		7.15	7.28109e-12
0.02345	0.0005		-0.0286	-1.72819e-08	-4.95954e-11	-1.46247e-09	-2.74672e-11	-1.77811e-10	-7.16691e-09					-7.2	2.10588e-10		7.2	1.07181e-11
0.02346	0.000501		-0.0288	-1.76554e-08	-5.08782e-11	-1.46446e-09	-2.68258e-11	-1.86021e-10	-7.45952e-09					-7.25	1.63484e-10		7.25	1.60891e-11
0.02347	0.000501		-0.029	-1.80202e-08	-5.08782e-11	-1.46939e-09	-2.70182e-11	-1.9237e-10	-7.74776e-09					-7.3	1.27459e-10		7.3	2.84565e-11
0.02348	0.000501		-0.0292	-1.83387e-08	-5.2161e-11	-1.47363e-09	-2.94556e-11	-2.00195e-10	-8.1097e-09					-7.35	1.14591e-10		7.35	3.84121e-11
0.02349	0.0005		-0.0294	-1.86605e-08	-5.31231e-11	-1.47716e-09	-2.85576e-11	-2.04685e-10	-8.39614e-09					-7.4	1.03103e-10		7.4	5.85972e-11
0.0235	0.000502		-0.0296	-1.89712e-08	-5.54321e-11	-1.47985e-09	-2.9648e-11	-2.14499e-10	-8.66861e-09					-7.45	7.22578e-11		7.45	9.91829e-11
0.02351	0.000501		-0.0298	-1.9246e-08	-5.54321e-11	-1.48306e-09	-2.93273e-11	-2.21298e-10	-8.92555e-09					-7.5	6.0374e-11		7.5	1.43031e-10
0.02352	0.000502		-0.03	-1.95316e-08	-5.60735e-11	-1.48678e-09	-3.11873e-11	-2.28225e-10	-9.23561e-09					-7.55	3.99908e-11		7.55	1.98046e-10
0.02353	0.000501		-0.0302	-1.98009e-08	-5.81901e-11	-1.49204e-09	-3.08666e-11	-2.40796e-10	-9.50743e-09					-7.6	2.78972e-11		7.6	2.9808e-10
0.02354	0.000503		-0.0304	-2.0041e-08	-5.82543e-11	-1.50025e-09	-3.22777e-11	-2.48108e-10	-9.75642e-09					-7.65	2.05456e-11		7.65	3.50078e-10
0.02355	0.000502		-0.0306	-2.02899e-08	-6.02426e-11	-1.50538e-09	-3.09308e-11	-2.58499e-10	-1.00211e-08					-7.7	1.58328e-11		7.7	4.69108e-10
0.02356	0.000503		-0.0308	-2.05316e-08	-6.18461e-11	-1.51262e-09	-3.13156e-11	-2.69274e-10	-1.02749e-08					-7.75	1.18133e-11		7.75	5.49423e-10
0.02357	0.000502		-0.031	-2.0742e-08	-6.09481e-11	-1.51622e-09	-3.18929e-11	-2.80498e-10	-1.05279e-08					-7.8	9.08115e-12		7.8	5.67738e-10
0.02358	0.000502		-0.0312	-2.09932e-08	-6.49889e-11	-1.52513e-09	-3.2855e-11	-2.88901e-10	-1.07051e-08					-7.85	5.98202e-12		7.85	5.96469e-10
0.02359	0.000504		-0.0314	-2.12181e-08	-6.55662e-11	-1.53232e-09	-3.37529e-11	-2.9865e-10	-1.09603e-08					-7.9	5.3587e-12		7.9	5.26501e-10
0.0236	0.000503		-0.0316	-2.14397e-08	-6.54379e-11	-1.5445e-09	-3.40736e-11	-3.13594e-10	-1.11639e-08					-7.95	4.89267e-12		7.95	3.87092e-10
0.02361	0.000504		-0.0318	-2.16514e-08	-6.83883e-11	-1.55059e-09	-3.52923e-11	-3.24434e-10	-1.14208e-08					-8	2.79552e-12		8	2.62411e-10
0.02362	0.000503		-0.032	-2.18667e-08	-7.06974e-11	-1.56291e-09	-3.59337e-11	-3.36108e-10	-1.15605e-08					-8.05	2.25376e-12		8.05	2.03568e-10
0.02363	0.000505		-0.0322	-2.20773e-08	-7.11464e-11	-1.5742e-09	-3.81786e-11	-3.50283e-10	-1.17265e-08					-8.1	1.93918e-12		8.1	1.65639e-10
0.02364	0.000505		-0.0324	-2.22776e-08	-7.10822e-11	-1.59023e-09	-3.70241e-11	-3.61699e-10	-1.19198e-08					-8.15	2.28288e-12		8.15	1.48582e-10
0.02365	0.000504		-0.0326	-2.24781e-08	-7.38402e-11	-1.60268e-09	-3.7922e-11	-3.73886e-10	-1.21222e-08					-8.2	1.8285e-12		8.2	1.24739e-10
0.02366	0.000505		-0.0328	-2.26945e-08	-7.70472e-11	-1.61589e-09	-3.73448e-11	-3.88125e-10	-1.23046e-08					-8.25	1.74694e-12		8.25	1.09902e-10
0.02367	0.000504		-0.033	-2.28866e-08	-7.85224e-11	-1.62679e-09	-3.93331e-11	-4.01338e-10	-1.24991e-08					-8.3	1.04207e-12		8.3	8.89709e-11
0.02368	0.000505		-0.0332	-2.30903e-08	-7.88431e-11	-1.64706e-09	-4.19628e-11	-4.17052e-10	-1.26914e-08					-8.35	1.95666e-12		8.35	7.79375e-11
0.02369	0.000505		-0.0334	-2.32779e-08	-8.11521e-11	-1.66419e-09	-4.02311e-11	-4.29688e-10	-1.28977e-08					-8.4	1.01877e-12		8.4	6.26225e-11
0.0237	0.000507		-0.0336	-2.3474e-08	-8.39101e-11	-1.68497e-09	-4.04235e-11	-4.45979e-10	-1.30518e-08					-8.45	1.44985e-12		8.45	6.05079e-11
0.02371	0.000505		-0.0338	-2.36658e-08	-8.77585e-11	-1.70569e-09	-4.18987e-11	-4.57332e-10	-1.31844e-08					-8.5	1.77607e-12		8.5	5.38262e-11
0.02372	0.000506		-0.034	-2.38612e-08	-8.85282e-11	-1.72217e-09	-4.32456e-11	-4.73944e-10	-1.33846e-08					-8.55	1.24013e-12		8.55	5.06455e-11
0.02373	0.000505		-0.0342	-2.40524e-08	-9.07731e-11	-1.74603e-09	-4.23477e-11	-4.89658e-10	-1.35648e-08					-8.6	1.77025e-12		8.6	4.68123e-11
0.02374	0.000507		-0.0344	-2.4231e-08	-9.39801e-11	-1.77034e-09	-4.33098e-11	-5.03256e-10	-1.3723e-08					-8.65	2.41104e-12		8.65	4.75522e-11
0.02375	0.000506		-0.0346	-2.44218e-08	-9.73794e-11	-1.79125e-09	-4.40153e-11	-5.17687e-10	-1.38862e-08					-8.7	8.44004e-13		8.7	5.08377e-11
0.02376	0.000506		-0.0348	-2.45978e-08	-9.69305e-11	-1.81716e-09	-4.76071e-11	-5.34556e-10	-1.40596e-08					-8.75	-7.06109e-14		8.75	4.71211e-11
0.02377	0.000506		-0.035	-2.47827e-08	-1.00971e-10	-1.84262e-09	-4.62602e-11	-5.46871e-10	-1.42288e-08					-8.8	1.49063e-12		8.8	5.35582e-11
0.02378	0.000507		-0.0352	-2.49529e-08	-1.04114e-10	-1.8704e-09	-4.65809e-11	-5.64253e-10	-1.44237e-08					-8.85	1.01877e-12		8.85	5.24281e-11
0.02379	0.000506		-0.0354	-2.51308e-08	-1.08027e-10	-1.89964e-09	-4.87617e-11	-5.79646e-10	-1.4631e-08					-8.9	2.2421e-12		8.9	6.09157e-11
0.0238	0.000508		-0.0356	-2.5307e-08	-1.10207e-10	-1.93139e-09	-4.97237e-11	-5.91448e-10	-1.48122e-08					-8.95	7.2167e-13		8.95	7.42559e-11
0.02381	0.000508		-0.0358	-2.54644e-08	-1.12837e-10	-1.96545e-09	-5.04293e-11	-6.08445e-10	-1.49818e-08					-9	2.10229e-12		9	8.27784e-11
0.02382	0.000507		-0.036	-2.56302e-08	-1.17648e-10	-1.99418e-09	-5.05575e-11	-6.22492e-10	-1.513e-08					-9.05	2.34114e-12		9.05	9.18195e-11
0.02383	0.000508		-0.0362	-2.57997e-08	-1.19508e-10	-2.02837e-09	-5.3059e-11	-6.36602e-10	-1.52955e-08					-9.1	2.84795e-12		9.1	9.83265e-11
0.02384	0.000508		-0.0364	-2.59578e-08	-1.22458e-10	-2.0589e-09	-5.28666e-11	-6.52188e-10	-1.54373e-08					-9.15	3.29068e-12		9.15	9.98818e-11
0.02385	0.000508		-0.0366	-2.61208e-08	-1.26884e-10	-2.09694e-09	-5.40211e-11	-6.65914e-10	-1.56299e-08					-9.2	4.2577e-12		9.2	1.0086e-10
0.02386	0.000509		-0.0368	-2.62802e-08	-1.31245e-10	-2.1344e-09	-5.38287e-11	-6.80346e-10	-1.57571e-08					-9.25	4.51402e-12		9.25	9.86644e-11
0.02387	0.00051		-0.037	-2.64303e-08	-1.34516e-10	-2.16961e-09	-5.62019e-11	-6.94328e-10	-1.59306e-08					-9.3	2.91203e-12		9.3	9.38235e-11
0.02388	0.000508		-0.0372	-2.65859e-08	-1.38237e-10	-2.20803e-09	-5.65867e-11	-7.09401e-10	-1.61521e-08					-9.35	4.88102e-12		9.35	8.94078e-11
0.02389	0.000511		-0.0374	-2.67336e-08	-1.43175e-10	-2.24247e-09	-5.77412e-11	-7.2287e-10	-1.63599e-08					-9.4	7.20536e-12		9.4	8.52543e-11
0.0239	0.000509		-0.0376	-2.68871e-08	-1.48178e-10	-2.27942e-09	-6.11406e-11	-7.34928e-10	-1.65064e-08					-9.45	7.15876e-12		9.45	8.37047e-11
0.02391	0.00051		-0.0378	-2.70264e-08	-1.52347e-10	-2.3322e-09	-6.08841e-11	-7.48719e-10	-1.67094e-08					-9.5	8.24811e-12		9.5	7.38889e-11
0.02392	0.00051		-0.038	-2.71729e-08	-1.5735e-10	-2.36568e-09	-6.10765e-11	-7.63663e-10	-1.68695e-08					-9.55	7.75878e-12		9.55	5.94419e-11
0.02393	0.000511		-0.0382	-2.73092e-08	-1.62994e-10	-2.41411e-09	-6.20386e-11	-7.76747e-10	-1.70439e-08					-9.6	1.04443e-11		9.6	6.54304e-11
0.02394	0.00051		-0.0384	-2.74666e-08	-1.69344e-10	-2.45355e-09	-6.38987e-11	-7.90794e-10	-1.7264e-08					-9.65	1.43706e-11		9.65	5.41757e-11
0.02395	0.000511		-0.0386	-2.76013e-08	-1.75181e-10	-2.49486e-09	-6.40911e-11	-8.0638e-10	-1.7394e-08					-9.7	1.39104e-11		9.7	6.38284e-11
0.02396	0.000511		-0.0388	-2.77472e-08	-1.81659e-10	-2.54534e-09	-6.68491e-11	-8.17027e-10	-1.75096e-08					-9.75	1.51279e-11		9.75	5.76826e-11
0.02397	0.000512		-0.039	-2.78949e-08	-1.89099e-10	-2.58549e-09	-6.6336e-11	-8.33511e-10	-1.76932e-08					-9.8	1.51338e-11		9.8	5.66282e-11
0.02398	0.00051		-0.0392	-2.80316e-08	-1.95321e-10	-2.63982e-09	-6.85809e-11	-8.45248e-10	-1.7843e-08					-9.85	2.07553e-11		9.85	4.88571e-11
0.02399	0.000513		-0.0394	-2.81896e-08	-2.02312e-10	-2.67914e-09	-7.06333e-11	-8.59744e-10	-1.80454e-08					-9.9	3.23712e-11		9.9	3.86568e-11
0.024	0.000512		-0.0396	-2.83364e-08	-2.09496e-10	-2.71954e-09	-7.20444e-11	-8.73919e-10	-1.81878e-08					-9.95	5.40242e-11		9.95	3.62567e-11
0.02401	0.000511		-0.0398	-2.8481e-08	-2.16679e-10	-2.779e-09	-7.12747e-11	-8.88287e-10	-1.83829e-08					-10	9.20409e-11		10	3.29654e-11
0.02402	0.000512		-0.04	-2.86379e-08	-2.26044e-10	-2.82037e-09	-7.40328e-11	-9.01949e-10	-1.86076e-08
0.02403	0.000513
0.02404	0.000514
0.02405	0.000512
0.02406	0.000514
0.02407	0.000513
0.02408	0.000515
0.02409	0.000512
0.0241	0.000514
0.02411	0.000516
0.02412	0.000515
0.02413	0.000516
0.02414	0.000515
0.02415	0.000515
0.02416	0.000515
0.02417	0.000516
0.02418	0.000514
0.02419	0.000517
0.0242	0.000515
0.02421	0.000517
0.02422	0.000516
0.02423	0.000517
0.02424	0.000516
0.02425	0.000517
0.02426	0.000518
0.02427	0.000517
0.02428	0.000517
0.02429	0.000518
0.0243	0.000519
0.02431	0.000518
0.02432	0.000519
0.02433	0.000519
0.02434	0.00052
0.02435	0.000518
0.02436	0.000519
0.02437	0.00052
0.02438	0.000518
0.02439	0.00052
0.0244	0.000521
0.02441	0.00052
0.02442	0.00052
0.02443	0.000522
0.02444	0.000521
0.02445	0.000522
0.02446	0.000521
0.02447	0.000522
0.02448	0.000522
0.02449	0.000522
0.0245	0.000521
0.02451	0.000524
0.02452	0.000524
0.02453	0.000523
0.02454	0.000524
0.02455	0.000523
0.02456	0.000524
0.02457	0.000523
0.02458	0.000524
0.02459	0.000525
0.0246	0.000525
0.02461	0.000523
0.02462	0.000526
0.02463	0.000524
0.02464	0.000526
0.02465	0.000525
0.02466	0.000526
0.02467	0.000526
0.02468	0.000527
0.02469	0.000527
0.0247	0.000529
0.02471	0.000528
0.02472	0.000528
0.02473	0.000529
0.02474	0.000528
0.02475	0.000528
0.02476	0.000528
0.02477	0.000529
0.02478	0.000528
0.02479	0.000528
0.0248	0.000529
0.02481	0.000528
0.02482	0.000529
0.02483	0.000531
0.02484	0.000528
0.02485	0.000531
0.02486	0.000529
0.02487	0.000531
0.02488	0.00053
0.02489	0.000531
0.0249	0.00053
0.02491	0.000532
0.02492	0.00053
0.02493	0.000531
0.02494	0.000532
0.02495	0.00053
0.02496	0.000532
0.02497	0.000533
0.02498	0.000533
0.02499	0.000532
0.025	0.000533
0.02501	0.000533
0.02502	0.000534
0.02503	0.000533
0.02504	0.000535
0.02505	0.000533
0.02506	0.000535
0.02507	0.000536
0.02508	0.000535
0.02509	0.000535
0.0251	0.000535
0.02511	0.000537
0.02512	0.000535
0.02513	0.000536
0.02514	0.000536
0.02515	0.000537
0.02516	0.000536
0.02517	0.000535
0.02518	0.000537
0.02519	0.000538
0.0252	0.000535
0.02521	0.000536
0.02522	0.000538
0.02523	0.000537
0.02524	0.000539
0.02525	0.000538
0.02526	0.000539
0.02527	0.000538
0.02528	0.00054
0.02529	0.000538
0.0253	0.00054
0.02531	0.000539
0.02532	0.000539
0.02533	0.00054
0.02534	0.000541
0.02535	0.000541
0.02536	0.000539
0.02537	0.000541
0.02538	0.000541
0.02539	0.000541
0.0254	0.00054
0.02541	0.000542
0.02542	0.000543
0.02543	0.000541
0.02544	0.000542
0.02545	0.000543
0.02546	0.000543
0.02547	0.000541
0.02548	0.000544
0.02549	0.000543
0.0255	0.000544
0.02551	0.000543
0.02552	0.000545
0.02553	0.000544
0.02554	0.000543
0.02555	0.000544
0.02556	0.000545
0.02557	0.000546
0.02558	0.000544
0.02559	0.000546
0.0256	0.000545
0.02561	0.000546
0.02562	0.000544
0.02563	0.000547
0.02564	0.000547
0.02565	0.000547
0.02566	0.000547
0.02567	0.000547
0.02568	0.000549
0.02569	0.000547
0.0257	0.000548
0.02571	0.000548
0.02572	0.000548
0.02573	0.000547
0.02574	0.00055
0.02575	0.000548
0.02576	0.000549
0.02577	0.00055
0.02578	0.000548
0.02579	0.000549
0.0258	0.00055
0.02581	0.000551
0.02582	0.000549
0.02583	0.000552
0.02584	0.00055
0.02585	0.000551
0.02586	0.000551
0.02587	0.000553
0.02588	0.000552
0.02589	0.00055
0.0259	0.000552
0.02591	0.000552
0.02592	0.000553
0.02593	0.000551
0.02594	0.000554
0.02595	0.000552
0.02596	0.000554
0.02597	0.000553
0.02598	0.000554
0.02599	0.000553
0.026	0.000555
0.02601	0.000554
0.02602	0.000554
0.02603	0.000556
0.02604	0.000555
0.02605	0.000557
0.02606	0.000554
0.02607	0.000556
0.02608	0.000555
0.02609	0.000556
0.0261	0.000555
0.02611	0.000557
0.02612	0.000557
0.02613	0.000559
0.02614	0.000556
0.02615	0.000557
0.02616	0.000557
0.02617	0.000556
0.02618	0.000558
0.02619	0.000558
0.0262	0.000559
0.02621	0.000557
0.02622	0.00056
0.02623	0.000558
0.02624	0.000559
0.02625	0.000559
0.02626	0.00056
0.02627	0.000558
0.02628	0.000561
0.02629	0.000561
0.0263	0.00056
0.02631	0.00056
0.02632	0.000561
0.02633	0.000563
0.02634	0.000561
0.02635	0.000562
0.02636	0.000561
0.02637	0.000563
0.02638	0.000561
0.02639	0.000562
0.0264	0.000564
0.02641	0.000563
0.02642	0.000563
0.02643	0.000563
0.02644	0.000564
0.02645	0.000563
0.02646	0.000565
0.02647	0.000564
0.02648	0.000564
0.02649	0.000564
0.0265	0.000566
0.02651	0.000563
0.02652	0.000566
0.02653	0.000565
0.02654	0.000565
0.02655	0.000564
0.02656	0.000566
0.02657	0.000566
0.02658	0.000563
0.02659	0.000565
0.0266	0.000566
0.02661	0.000567
0.02662	0.000566
0.02663	0.000568
0.02664	0.000568
0.02665	0.000566
0.02666	0.000567
0.02667	0.000568
0.02668	0.00057
0.02669	0.000568
0.0267	0.000569
0.02671	0.000569
0.02672	0.00057
0.02673	0.000568
0.02674	0.000571
0.02675	0.00057
0.02676	0.00057
0.02677	0.000572
0.02678	0.000571
0.02679	0.000571
0.0268	0.000571
0.02681	0.000572
0.02682	0.000571
0.02683	0.000573
0.02684	0.000571
0.02685	0.000572
0.02686	0.000572
0.02687	0.000573
0.02688	0.000572
0.02689	0.000573
0.0269	0.000572
0.02691	0.000574
0.02692	0.000572
0.02693	0.000575
0.02694	0.000574
0.02695	0.000573
0.02696	0.000574
0.02697	0.000575
0.02698	0.000574
0.02699	0.000574
0.027	0.000576
0.02701	0.000575
0.02702	0.000577
0.02703	0.000574
0.02704	0.000576
0.02705	0.000577
0.02706	0.000575
0.02707	0.000576
0.02708	0.000575
0.02709	0.000577
0.0271	0.000578
0.02711	0.000577
0.02712	0.000578
0.02713	0.000578
0.02714	0.000579
0.02715	0.000579
0.02716	0.000577
0.02717	0.000579
0.02718	0.000577
0.02719	0.00058
0.0272	0.000579
0.02721	0.00058
0.02722	0.00058
0.02723	0.00058
0.02724	0.000579
0.02725	0.000582
0.02726	0.000579
0.02727	0.000581
0.02728	0.000581
0.02729	0.000581
0.0273	0.000583
0.02731	0.000582
0.02732	0.000581
0.02733	0.000581
0.02734	0.000583
0.02735	0.000581
0.02736	0.000583
0.02737	0.000583
0.02738	0.000583
0.02739	0.000582
0.0274	0.000584
0.02741	0.000585
0.02742	0.000584
0.02743	0.000584
0.02744	0.000584
0.02745	0.000586
0.02746	0.000584
0.02747	0.000586
0.02748	0.000585
0.02749	0.000586
0.0275	0.000584
0.02751	0.000585
0.02752	0.000587
0.02753	0.000587
0.02754	0.000587
0.02755	0.000586
0.02756	0.000588
0.02757	0.000587
0.02758	0.000588
0.02759	0.000587
0.0276	0.000588
0.02761	0.000587
0.02762	0.000589
0.02763	0.000588
0.02764	0.000587
0.02765	0.000588
0.02766	0.000589
0.02767	0.00059
0.02768	0.000588
0.02769	0.000591
0.0277	0.000589
0.02771	0.000591
0.02772	0.00059
0.02773	0.000591
0.02774	0.000591
0.02775	0.000592
0.02776	0.000591
0.02777	0.000591
0.02778	0.000592
0.02779	0.000592
0.0278	0.000592
0.02781	0.000591
0.02782	0.000593
0.02783	0.000592
0.02784	0.000593
0.02785	0.000592
0.02786	0.000594
0.02787	0.000594
0.02788	0.000592
0.02789	0.000593
0.0279	0.000594
0.02791	0.000595
0.02792	0.000593
0.02793	0.000595
0.02794	0.000595
0.02795	0.000595
0.02796	0.000593
0.02797	0.000597
0.02798	0.000595
0.02799	0.000597
0.028	0.000596
0.02801	0.000595
0.02802	0.000598
0.02803	0.000596
0.02804	0.000598
0.02805	0.000597
0.02806	0.000598
0.02807	0.000598
0.02808	0.000597
0.02809	0.000598
0.0281	0.000598
0.02811	0.000597
0.02812	0.0006
0.02813	0.000598
0.02814	0.000599
0.02815	0.000599
0.02816	0.0006
0.02817	0.000599
0.02818	0.000601
0.02819	0.000599
0.0282	0.0006
0.02821	0.000602
0.02822	0.000601
0.02823	0.000601
0.02824	0.000601
0.02825	0.000602
0.02826	0.0006
0.02827	0.000602
0.02828	0.000602
0.02829	0.000603
0.0283	0.000601
0.02831	0.000603
0.02832	0.000603
0.02833	0.000604
0.02834	0.000603
0.02835	0.000602
0.02836	0.000604
0.02837	0.000604
0.02838	0.000604
0.02839	0.000603
0.0284	0.000605
0.02841	0.000605
0.02842	0.000604
0.02843	0.000608
0.02844	0.000607
0.02845	0.000606
0.02846	0.000605
0.02847	0.000607
0.02848	0.000606
0.02849	0.000607
0.0285	0.000606
0.02851	0.000607
0.02852	0.000606
0.02853	0.000608
0.02854	0.000606
0.02855	0.000608
0.02856	0.000607
0.02857	0.000607
0.02858	0.000609
0.02859	0.000608
0.0286	0.000608
0.02861	0.00061
0.02862	0.00061
0.02863	0.000608
0.02864	0.000611
0.02865	0.000609
0.02866	0.000611
0.02867	0.00061
0.02868	0.000611
0.02869	0.00061
0.0287	0.000612
0.02871	0.00061
0.02872	0.000612
0.02873	0.000612
0.02874	0.000611
0.02875	0.000611
0.02876	0.000612
0.02877	0.000612
0.02878	0.000613
0.02879	0.000614
0.0288	0.000612
0.02881	0.000614
0.02882	0.000613
0.02883	0.000614
0.02884	0.000613
0.02885	0.000614
0.02886	0.000616
0.02887	0.000614
0.02888	0.000615
0.02889	0.000613
0.0289	0.000615
0.02891	0.000613
0.02892	0.000615
0.02893	0.000615
0.02894	0.000617
0.02895	0.000615
0.02896	0.000617
0.02897	0.000617
0.02898	0.000616
0.02899	0.000618
0.029	0.000616
0.02901	0.000617
0.02902	0.000617
0.02903	0.000619
0.02904	0.000617
0.02905	0.000619
0.02906	0.000618
0.02907	0.000619
0.02908	0.000618
0.02909	0.00062
0.0291	0.000618
0.02911	0.000619
0.02912	0.000619
0.02913	0.000618
0.02914	0.000621
0.02915	0.00062
0.02916	0.00062
0.02917	0.00062
0.02918	0.000622
0.02919	0.000621
0.0292	0.000622
0.02921	0.000621
0.02922	0.000623
0.02923	0.000621
0.02924	0.000622
0.02925	0.000623
0.02926	0.000623
0.02927	0.000623
0.02928	0.000622
0.02929	0.000624
0.0293	0.000623
0.02931	0.000624
0.02932	0.000623
0.02933	0.000625
0.02934	0.000624
0.02935	0.000623
0.02936	0.000623
0.02937	0.000624
0.02938	0.000627
0.02939	0.000626
0.0294	0.000626
0.02941	0.000625
0.02942	0.000627
0.02943	0.000625
0.02944	0.000627
0.02945	0.000626
0.02946	0.000627
0.02947	0.000626
0.02948	0.000629
0.02949	0.000627
0.0295	0.000627
0.02951	0.000629
0.02952	0.000628
0.02953	0.000628
0.02954	0.000629
0.02955	0.000629
0.02956	0.000627
0.02957	0.00063
0.02958	0.000629
0.02959	0.00063
0.0296	0.000629
0.02961	0.00063
0.02962	0.000629
0.02963	0.000632
0.02964	0.000629
0.02965	0.000631
0.02966	0.000631
0.02967	0.00063
0.02968	0.000633
0.02969	0.00063
0.0297	0.000633
0.02971	0.000632
0.02972	0.000632
0.02973	0.000632
0.02974	0.000634
0.02975	0.000632
0.02976	0.000634
0.02977	0.000633
0.02978	0.000634
0.02979	0.000633
0.0298	0.000635
0.02981	0.000634
0.02982	0.000636
0.02983	0.000634
0.02984	0.000634
0.02985	0.000637
0.02986	0.000635
0.02987	0.000635
0.02988	0.000636
0.02989	0.000637
0.0299	0.000635
0.02991	0.000637
0.02992	0.000636
0.02993	0.000637
0.02994	0.000637
0.02995	0.000638
0.02996	0.000636
0.02997	0.000637
0.02998	0.000638
0.02999	0.000636
0.03	0.000638
0.03001	0.000638
0.03002	0.000639
0.03003	0.000638
0.03004	0.000639
0.03005	0.000639
0.03006	0.00064
0.03007	0.000638
0.03008	0.00064
0.03009	0.000639
0.0301	0.000641
0.03011	0.000641
0.03012	0.00064
0.03013	0.00064
0.03014	0.000641
0.03015	0.000641
0.03016	0.00064
0.03017	0.000642
0.03018	0.000641
0.03019	0.000643
0.0302	0.000642
0.03021	0.000643
0.03022	0.000642
0.03023	0.000644
0.03024	0.000642
0.03025	0.000644
0.03026	0.000642
0.03027	0.000643
0.03028	0.000644
0.03029	0.000642
0.0303	0.000643
0.03031	0.000644
0.03032	0.000643
0.03033	0.000645
0.03034	0.000645
0.03035	0.000645
0.03036	0.000647
0.03037	0.000644
0.03038	0.000647
0.03039	0.000646
0.0304	0.000648
0.03041	0.000646
0.03042	0.000648
0.03043	0.000647
0.03044	0.000648
0.03045	0.000646
0.03046	0.000649
0.03047	0.000649
0.03048	0.000647
0.03049	0.000648
0.0305	0.000649
0.03051	0.000648
0.03052	0.000649
0.03053	0.000649
0.03054	0.000648
0.03055	0.000651
0.03056	0.000649
0.03057	0.00065
0.03058	0.00065
0.03059	0.000651
0.0306	0.000649
0.03061	0.000652
0.03062	0.000651
0.03063	0.00065
0.03064	0.000651
0.03065	0.000652
0.03066	0.000652
0.03067	0.000651
0.03068	0.000653
0.03069	0.000652
0.0307	0.000653
0.03071	0.000652
0.03072	0.000654
0.03073	0.000654
0.03074	0.000653
0.03075	0.000652
0.03076	0.000654
0.03077	0.000657
0.03078	0.000654
0.03079	0.000655
0.0308	0.000655
0.03081	0.000656
0.03082	0.000654
0.03083	0.000657
0.03084	0.000655
0.03085	0.000656
0.03086	0.000657
0.03087	0.000655
0.03088	0.000656
0.03089	0.000657
0.0309	0.000658
0.03091	0.000656
0.03092	0.000658
0.03093	0.000657
0.03094	0.000658
0.03095	0.000657
0.03096	0.000659
0.03097	0.000659
0.03098	0.000659
0.03099	0.000658
0.031	0.000659
0.03101	0.00066
0.03102	0.000659
0.03103	0.00066
0.03104	0.00066
0.03105	0.00066
0.03106	0.000659
0.03107	0.000662
0.03108	0.00066
0.03109	0.00066
0.0311	0.000662
0.03111	0.000662
0.03112	0.000661
0.03113	0.00066
0.03114	0.000663
0.03115	0.000662
0.03116	0.000663
0.03117	0.000662
0.03118	0.000664
0.03119	0.000663
0.0312	0.000662
0.03121	0.000664
0.03122	0.000665
0.03123	0.000664
0.03124	0.000665
0.03125	0.000664
0.03126	0.000664
0.03127	0.000666
0.03128	0.000664
0.03129	0.000666
0.0313	0.000665
0.03131	0.000667
0.03132	0.000665
0.03133	0.000665
0.03134	0.000667
0.03135	0.000667
0.03136	0.000667
0.03137	0.000665
0.03138	0.000668
0.03139	0.000667
0.0314	0.000668
0.03141	0.000666
0.03142	0.000669
0.03143	0.000668
0.03144	0.000667
0.03145	0.000668
0.03146	0.000667
0.03147	0.00067
0.03148	0.000669
0.03149	0.000669
0.0315	0.000669
0.03151	0.000671
0.03152	0.000669
0.03153	0.000671
0.03154	0.00067
0.03155	0.000671
0.03156	0.00067
0.03157	0.000672
0.03158	0.00067
0.03159	0.000672
0.0316	0.000673
0.03161	0.000672
0.03162	0.000671
0.03163	0.000672
0.03164	0.000674
0.03165	0.000673
0.03166	0.000673
0.03167	0.000671
0.03168	0.000673
0.03169	0.000672
0.0317	0.000673
0.03171	0.000673
0.03172	0.000674
0.03173	0.000673
0.03174	0.000675
0.03175	0.000675
0.03176	0.000673
0.03177	0.000675
0.03178	0.000675
0.03179	0.000676
0.0318	0.000675
0.03181	0.000676
0.03182	0.000676
0.03183	0.000677
0.03184	0.000675
0.03185	0.000677
0.03186	0.000679
0.03187	0.000677
0.03188	0.000677
0.03189	0.000677
0.0319	0.000679
0.03191	0.000677
0.03192	0.000679
0.03193	0.000678
0.03194	0.00068
0.03195	0.000678
0.03196	0.00068
0.03197	0.00068
0.03198	0.000679
0.03199	0.00068
0.032	0.000681
0.03201	0.000679
0.03202	0.00068
0.03203	0.00068
0.03204	0.000681
0.03205	0.000682
0.03206	0.00068
0.03207	0.000682
0.03208	0.000681
0.03209	0.000683
0.0321	0.000681
0.03211	0.000683
0.03212	0.000682
0.03213	0.000683
0.03214	0.000684
0.03215	0.000684
0.03216	0.000684
0.03217	0.000684
0.03218	0.000685
0.03219	0.000684
0.0322	0.000684
0.03221	0.000683
0.03222	0.000685
0.03223	0.000684
0.03224	0.000685
0.03225	0.000684
0.03226	0.000686
0.03227	0.000686
0.03228	0.000685
0.03229	0.000687
0.0323	0.000687
0.03231	0.000686
0.03232	0.000687
0.03233	0.000687
0.03234	0.000687
0.03235	0.000688
0.03236	0.000686
0.03237	0.000688
0.03238	0.000688
0.03239	0.000689
0.0324	0.000687
0.03241	0.000689
0.03242	0.00069
0.03243	0.000689
0.03244	0.000689
0.03245	0.000689
0.03246	0.000691
0.03247	0.000689
0.03248	0.00069
0.03249	0.00069
0.0325	0.000692
0.03251	0.00069
0.03252	0.000692
0.03253	0.00069
0.03254	0.000691
0.03255	0.000692
0.03256	0.000692
0.03257	0.000691
0.03258	0.000692
0.03259	0.000692
0.0326	0.000692
0.03261	0.000693
0.03262	0.000691
0.03263	0.000693
0.03264	0.000692
0.03265	0.000694
0.03266	0.000694
0.03267	0.000692
0.03268	0.000696
0.03269	0.000695
0.0327	0.000694
0.03271	0.000695
0.03272	0.000696
0.03273	0.000694
0.03274	0.000696
0.03275	0.000695
0.03276	0.000696
0.03277	0.000695
0.03278	0.000697
0.03279	0.000696
0.0328	0.000698
0.03281	0.000695
0.03282	0.000698
0.03283	0.000698
0.03284	0.000697
0.03285	0.000697
0.03286	0.000698
0.03287	0.000699
0.03288	0.000698
0.03289	0.000699
0.0329	0.000698
0.03291	0.000699
0.03292	0.000698
0.03293	0.0007
0.03294	0.0007
0.03295	0.000698
0.03296	0.000702
0.03297	0.0007
0.03298	0.0007
0.03299	0.000701
0.033	0.000702
0.03301	0.0007
0.03302	0.000702
0.03303	0.000701
0.03304	0.000702
0.03305	0.000701
0.03306	0.000703
0.03307	0.000701
0.03308	0.000704
0.03309	0.000701
0.0331	0.000701
0.03311	0.000703
0.03312	0.000703
0.03313	0.000703
0.03314	0.000703
0.03315	0.000703
0.03316	0.000704
0.03317	0.000706
0.03318	0.000704
0.03319	0.000705
0.0332	0.000705
0.03321	0.000706
0.03322	0.000704
0.03323	0.000705
0.03324	0.000707
0.03325	0.000706
0.03326	0.000706
0.03327	0.000705
0.03328	0.000706
0.03329	0.000707
0.0333	0.000708
0.03331	0.000706
0.03332	0.000708
0.03333	0.000707
0.03334	0.000708
0.03335	0.000708
0.03336	0.00071
0.03337	0.000708
0.03338	0.00071
0.03339	0.000708
0.0334	0.00071
0.03341	0.000709
0.03342	0.000708
0.03343	0.00071
0.03344	0.00071
0.03345	0.00071
0.03346	0.000709
0.03347	0.000711
0.03348	0.00071
0.03349	0.000711
0.0335	0.00071
0.03351	0.000712
0.03352	0.000712
0.03353	0.000711
0.03354	0.000711
0.03355	0.000712
0.03356	0.000713
0.03357	0.000711
0.03358	0.000713
0.03359	0.000713
0.0336	0.000714
0.03361	0.000712
0.03362	0.000714
0.03363	0.000715
0.03364	0.000714
0.03365	0.000714
0.03366	0.000714
0.03367	0.000716
0.03368	0.000714
0.03369	0.000715
0.0337	0.000715
0.03371	0.000717
0.03372	0.000715
0.03373	0.000715
0.03374	0.000716
0.03375	0.000717
0.03376	0.000717
0.03377	0.000715
0.03378	0.000718
0.03379	0.000717
0.0338	0.000718
0.03381	0.000717
0.03382	0.000719
0.03383	0.000718
0.03384	0.000718
0.03385	0.00072
0.03386	0.000717
0.03387	0.00072
0.03388	0.00072
0.03389	0.000719
0.0339	0.00072
0.03391	0.000719
0.03392	0.000719
0.03393	0.000721
0.03394	0.000719
0.03395	0.000721
0.03396	0.00072
0.03397	0.000721
0.03398	0.000721
0.03399	0.000723
0.034	0.00072
0.03401	0.000719
0.03402	0.000722
0.03403	0.000721
0.03404	0.000721
0.03405	0.000721
0.03406	0.000723
0.03407	0.000723
0.03408	0.000723
0.03409	0.000722
0.0341	0.000724
0.03411	0.000724
0.03412	0.000723
0.03413	0.000724
0.03414	0.000725
0.03415	0.000726
0.03416	0.000724
0.03417	0.000726
0.03418	0.000725
0.03419	0.000726
0.0342	0.000725
0.03421	0.000727
0.03422	0.000725
0.03423	0.000727
0.03424	0.000725
0.03425	0.000727
0.03426	0.000727
0.03427	0.000726
0.03428	0.000729
0.03429	0.000727
0.0343	0.000727
0.03431	0.000727
0.03432	0.000729
0.03433	0.000728
0.03434	0.000729
0.03435	0.000728
0.03436	0.00073
0.03437	0.000728
0.03438	0.000729
0.03439	0.000729
0.0344	0.00073
0.03441	0.000731
0.03442	0.000729
0.03443	0.000731
0.03444	0.00073
0.03445	0.000732
0.03446	0.000729
0.03447	0.00073
0.03448	0.000732
0.03449	0.000733
0.0345	0.000731
0.03451	0.000731
0.03452	0.000733
0.03453	0.000732
0.03454	0.000734
0.03455	0.000732
0.03456	0.000734
0.03457	0.000733
0.03458	0.000734
0.03459	0.000732
0.0346	0.000734
0.03461	0.000735
0.03462	0.000733
0.03463	0.000735
0.03464	0.000735
0.03465	0.000735
0.03466	0.000734
0.03467	0.000736
0.03468	0.000734
0.03469	0.000737
0.0347	0.000735
0.03471	0.000737
0.03472	0.000736
0.03473	0.000737
0.03474	0.000736
0.03475	0.000738
0.03476	0.000736
0.03477	0.000739
0.03478	0.000738
0.03479	0.000738
0.0348	0.00074
0.03481	0.000739
0.03482	0.000738
0.03483	0.000738
0.03484	0.00074
0.03485	0.000739
0.03486	0.00074
0.03487	0.000739
0.03488	0.000741
0.03489	0.00074
0.0349	0.000739
0.03491	0.000741
0.03492	0.000741
0.03493	0.000741
0.03494	0.000739
0.03495	0.000741
0.03496	0.00074
0.03497	0.000742
0.03498	0.000742
0.03499	0.000743
0.035	0.000741
0.03501	0.000742
0.03502	0.000743
0.03503	0.000742
0.03504	0.000743
0.03505	0.000744
0.03506	0.000743
0.03507	0.000742
0.03508	0.000745
0.03509	0.000744
0.0351	0.000745
0.03511	0.000744
0.03512	0.000745
0.03513	0.000744
0.03514	0.000747
0.03515	0.000745
0.03516	0.000746
0.03517	0.000747
0.03518	0.000746
0.03519	0.000746
0.0352	0.000747
0.03521	0.000747
0.03522	0.000745
0.03523	0.000748
0.03524	0.000747
0.03525	0.000748
0.03526	0.000746
0.03527	0.000748
0.03528	0.000749
0.03529	0.000748
0.0353	0.000748
0.03531	0.000749
0.03532	0.00075
0.03533	0.000748
0.03534	0.00075
0.03535	0.000749
0.03536	0.000751
0.03537	0.000749
0.03538	0.00075
0.03539	0.00075
0.0354	0.000748
0.03541	0.000749
0.03542	0.000751
0.03543	0.000752
0.03544	0.00075
0.03545	0.000752
0.03546	0.000751
0.03547	0.000753
0.03548	0.000751
0.03549	0.000752
0.0355	0.000754
0.03551	0.000753
0.03552	0.000753
0.03553	0.000753
0.03554	0.000755
0.03555	0.000753
0.03556	0.000754
0.03557	0.000754
0.03558	0.000755
0.03559	0.000754
0.0356	0.000756
0.03561	0.000754
0.03562	0.000755
0.03563	0.000756
0.03564	0.000756
0.03565	0.000756
0.03566	0.000755
0.03567	0.000757
0.03568	0.000756
0.03569	0.000757
0.0357	0.000756
0.03571	0.000758
0.03572	0.000757
0.03573	0.000756
0.03574	0.000757
0.03575	0.000758
0.03576	0.000759
0.03577	0.000757
0.03578	0.000759
0.03579	0.000758
0.0358	0.000759
0.03581	0.000759
0.03582	0.000759
0.03583	0.000758
0.03584	0.00076
0.03585	0.000762
0.03586	0.000761
0.03587	0.000759
0.03588	0.000762
0.03589	0.000762
0.0359	0.00076
0.03591	0.000761
0.03592	0.000761
0.03593	0.000763
0.03594	0.000761
0.03595	0.000761
0.03596	0.000763
0.03597	0.000763
0.03598	0.000762
0.03599	0.000761
0.036	0.000764
0.03601	0.000763
0.03602	0.000764
0.03603	0.000763
0.03604	0.000764
0.03605	0.000763
0.03606	0.000764
0.03607	0.000763
0.03608	0.000765
0.03609	0.000766
0.0361	0.000765
0.03611	0.000767
0.03612	0.000765
0.03613	0.000766
0.03614	0.000766
0.03615	0.000767
0.03616	0.000766
0.03617	0.000767
0.03618	0.000765
0.03619	0.000767
0.0362	0.000766
0.03621	0.000768
0.03622	0.000767
0.03623	0.000768
0.03624	0.000767
0.03625	0.000769
0.03626	0.000769
0.03627	0.000768
0.03628	0.000768
0.03629	0.000769
0.0363	0.000769
0.03631	0.000769
0.03632	0.000771
0.03633	0.000769
0.03634	0.00077
0.03635	0.00077
0.03636	0.000772
0.03637	0.000771
0.03638	0.000769
0.03639	0.000771
0.0364	0.00077
0.03641	0.000772
0.03642	0.00077
0.03643	0.000772
0.03644	0.000771
0.03645	0.000773
0.03646	0.000772
0.03647	0.000774
0.03648	0.000772
0.03649	0.000772
0.0365	0.000774
0.03651	0.000774
0.03652	0.000774
0.03653	0.000772
0.03654	0.000775
0.03655	0.000774
0.03656	0.000775
0.03657	0.000774
0.03658	0.000776
0.03659	0.000774
0.0366	0.000775
0.03661	0.000776
0.03662	0.000776
0.03663	0.000777
0.03664	0.000775
0.03665	0.000776
0.03666	0.000777
0.03667	0.000777
0.03668	0.000776
0.03669	0.000778
0.0367	0.000776
0.03671	0.000778
0.03672	0.000777
0.03673	0.000778
0.03674	0.000778
0.03675	0.00078
0.03676	0.000778
0.03677	0.000778
0.03678	0.000779
0.03679	0.000779
0.0368	0.000779
0.03681	0.000778
0.03682	0.000781
0.03683	0.00078
0.03684	0.000782
0.03685	0.00078
0.03686	0.00078
0.03687	0.000782
0.03688	0.000782
0.03689	0.000781
0.0369	0.00078
0.03691	0.000783
0.03692	0.000782
0.03693	0.000782
0.03694	0.000782
0.03695	0.000784
0.03696	0.000781
0.03697	0.000783
0.03698	0.000785
0.03699	0.000782
0.037	0.000783
0.03701	0.000784
0.03702	0.000785
0.03703	0.000783
0.03704	0.000786
0.03705	0.000784
0.03706	0.000785
0.03707	0.000785
0.03708	0.000787
0.03709	0.000785
0.0371	0.000785
0.03711	0.000786
0.03712	0.000787
0.03713	0.000786
0.03714	0.000785
0.03715	0.000787
0.03716	0.000787
0.03717	0.000788
0.03718	0.000787
0.03719	0.000788
0.0372	0.000787
0.03721	0.000789
0.03722	0.000787
0.03723	0.000788
0.03724	0.000789
0.03725	0.000789
0.03726	0.000788
0.03727	0.000789
0.03728	0.00079
0.03729	0.000789
0.0373	0.00079
0.03731	0.000789
0.03732	0.000792
0.03733	0.000789
0.03734	0.000791
0.03735	0.000791
0.03736	0.000792
0.03737	0.000792
0.03738	0.00079
0.03739	0.000791
0.0374	0.000792
0.03741	0.000793
0.03742	0.000792
0.03743	0.000793
0.03744	0.000793
0.03745	0.000793
0.03746	0.000793
0.03747	0.000795
0.03748	0.000792
0.03749	0.000794
0.0375	0.000794
0.03751	0.000794
0.03752	0.000793
0.03753	0.000795
0.03754	0.000794
0.03755	0.000795
0.03756	0.000796
0.03757	0.000796
0.03758	0.000795
0.03759	0.000795
0.0376	0.000797
0.03761	0.000795
0.03762	0.000797
0.03763	0.000795
0.03764	0.000797
0.03765	0.000797
0.03766	0.000798
0.03767	0.000796
0.03768	0.000799
0.03769	0.000798
0.0377	0.000797
0.03771	0.000798
0.03772	0.000799
0.03773	0.000799
0.03774	0.0008
0.03775	0.000801
0.03776	0.000798
0.03777	0.000801
0.03778	0.000799
0.03779	0.0008
0.0378	0.0008
0.03781	0.000802
0.03782	0.000799
0.03783	0.000802
0.03784	0.000801
0.03785	0.000801
0.03786	0.000802
0.03787	0.000802
0.03788	0.000801
0.03789	0.000802
0.0379	0.000802
0.03791	0.000801
0.03792	0.000803
0.03793	0.000802
0.03794	0.000803
0.03795	0.000803
0.03796	0.000804
0.03797	0.000802
0.03798	0.000804
0.03799	0.000805
0.038	0.000804
0.03801	0.000804
0.03802	0.000804
0.03803	0.000806
0.03804	0.000804
0.03805	0.000805
0.03806	0.000805
0.03807	0.000806
0.03808	0.000804
0.03809	0.000807
0.0381	0.000807
0.03811	0.000806
0.03812	0.000806
0.03813	0.000807
0.03814	0.000809
0.03815	0.000806
0.03816	0.000808
0.03817	0.000807
0.03818	0.000809
0.03819	0.000806
0.0382	0.000808
0.03821	0.000807
0.03822	0.000809
0.03823	0.00081
0.03824	0.000808
0.03825	0.00081
0.03826	0.000809
0.03827	0.00081
0.03828	0.00081
0.03829	0.000812
0.0383	0.00081
0.03831	0.000811
0.03832	0.000809
0.03833	0.000812
0.03834	0.000811
0.03835	0.00081
0.03836	0.000812
0.03837	0.000812
0.03838	0.000812
0.03839	0.000813
0.0384	0.000813
0.03841	0.000812
0.03842	0.000814
0.03843	0.000812
0.03844	0.000814
0.03845	0.000813
0.03846	0.000815
0.03847	0.000813
0.03848	0.000814
0.03849	0.000815
0.0385	0.000815
0.03851	0.000814
0.03852	0.000814
0.03853	0.000816
0.03854	0.000814
0.03855	0.000817
0.03856	0.000815
0.03857	0.000817
0.03858	0.000816
0.03859	0.000817
0.0386	0.000815
0.03861	0.000818
0.03862	0.000817
0.03863	0.000816
0.03864	0.000817
0.03865	0.000817
0.03866	0.000818
0.03867	0.000818
0.03868	0.000819
0.03869	0.000818
0.0387	0.000819
0.03871	0.000818
0.03872	0.000819
0.03873	0.000819
0.03874	0.000821
0.03875	0.000818
0.03876	0.00082
0.03877	0.00082
0.03878	0.000822
0.03879	0.00082
0.0388	0.00082
0.03881	0.000822
0.03882	0.000822
0.03883	0.000822
0.03884	0.00082
0.03885	0.000822
0.03886	0.000823
0.03887	0.000821
0.03888	0.000823
0.03889	0.000822
0.0389	0.000823
0.03891	0.000823
0.03892	0.000824
0.03893	0.000822
0.03894	0.000824
0.03895	0.000825
0.03896	0.000824
0.03897	0.000824
0.03898	0.000824
0.03899	0.000826
0.039	0.000824
0.03901	0.000826
0.03902	0.000824
0.03903	0.000827
0.03904	0.000825
0.03905	0.000826
0.03906	0.000826
0.03907	0.000827
0.03908	0.000826
0.03909	0.000826
0.0391	0.000827
0.03911	0.000827
0.03912	0.000826
0.03913	0.000827
0.03914	0.000829
0.03915	0.000827
0.03916	0.000829
0.03917	0.000828
0.03918	0.000829
0.03919	0.000828
0.0392	0.000829
0.03921	0.000829
0.03922	0.000828
0.03923	0.000829
0.03924	0.00083
0.03925	0.000831
0.03926	0.000829
0.03927	0.000831
0.03928	0.00083
0.03929	0.000831
0.0393	0.00083
0.03931	0.000831
0.03932	0.00083
0.03933	0.000832
0.03934	0.000831
0.03935	0.000831
0.03936	0.000833
0.03937	0.000833
0.03938	0.000833
0.03939	0.000831
0.0394	0.000834
0.03941	0.000833
0.03942	0.000834
0.03943	0.000832
0.03944	0.000835
0.03945	0.000833
0.03946	0.000835
0.03947	0.000835
0.03948	0.000834
0.03949	0.000836
0.0395	0.000836
0.03951	0.000835
0.03952	0.000836
0.03953	0.000837
0.03954	0.000835
0.03955	0.000836
0.03956	0.000836
0.03957	0.000837
0.03958	0.000837
0.03959	0.000839
0.0396	0.00084
0.03961	0.000837
0.03962	0.000837
0.03963	0.000837
0.03964	0.000839
0.03965	0.000838
0.03966	0.000839
0.03967	0.000838
0.03968	0.00084
0.03969	0.000837
0.0397	0.000841
0.03971	0.000839
0.03972	0.00084
0.03973	0.00084
0.03974	0.00084
0.03975	0.000841
0.03976	0.000841
0.03977	0.00084
0.03978	0.000841
0.03979	0.000841
0.0398	0.000841
0.03981	0.000843
0.03982	0.000841
0.03983	0.000842
0.03984	0.000842
0.03985	0.000843
0.03986	0.000841
0.03987	0.000843
0.03988	0.000844
0.03989	0.000843
0.0399	0.000843
0.03991	0.000842
0.03992	0.000845
0.03993	0.000843
0.03994	0.000844
0.03995	0.000844
0.03996	0.000846
0.03997	0.000844
0.03998	0.000844
0.03999	0.000845
[truncated: 169,901 more rows]

## Sheet: Figure2
Figure2a
	-8.01	-7.98	-7.95	-7.92	-7.89	-7.86	-7.83	-7.8	-7.77	-7.74	-7.71	-7.68	-7.65	-7.62	-7.59	-7.56	-7.53	-7.5	-7.47	-7.44	-7.41	-7.38	-7.35	-7.32	-7.29	-7.26	-7.23	-7.2	-7.17	-7.14	-7.11	-7.08	-7.05	-7.02	-6.99	-6.96	-6.93	-6.9	-6.87	-6.84	-6.81	-6.78	-6.75	-6.72	-6.69	-6.66	-6.63	-6.6	-6.57
0.035	2.24919e-06	2.15863e-06	2.21071e-06	2.11882e-06	2.05928e-06	1.93315e-06	1.82235e-06	1.71279e-06	1.63791e-06	1.5678e-06	1.55472e-06	1.50308e-06	1.4921e-06	1.43808e-06	1.44701e-06	1.44252e-06	1.46257e-06	1.4943e-06	1.56572e-06	1.68116e-06	1.81803e-06	2.00529e-06	2.2113e-06	2.45067e-06	2.6552e-06	2.79598e-06	2.83674e-06	2.86883e-06	3.01007e-06	2.72499e-06	2.6408e-06	2.44094e-06	2.27582e-06	2.10476e-06	1.97566e-06	1.83162e-06	1.82634e-06	1.71436e-06	1.81336e-06	1.67436e-06	1.54871e-06	1.39546e-06	1.26531e-06	1.18132e-06	1.13923e-06	1.02322e-06	9.68948e-07	9.63777e-07	1.01747e-06
0.0348	2.19489e-06	2.10148e-06	2.15795e-06	2.07167e-06	2.01377e-06	1.89747e-06	1.79524e-06	1.69265e-06	1.61988e-06	1.55282e-06	1.54009e-06	1.48902e-06	1.47858e-06	1.42331e-06	1.43117e-06	1.42586e-06	1.44645e-06	1.47681e-06	1.54716e-06	1.66103e-06	1.7959e-06	1.97347e-06	2.17156e-06	2.42369e-06	2.63607e-06	2.78716e-06	2.83249e-06	2.87298e-06	3.02693e-06	2.74589e-06	2.66361e-06	2.46925e-06	2.30645e-06	2.13362e-06	2.00259e-06	1.85592e-06	1.85384e-06	1.73495e-06	1.83725e-06	1.6966e-06	1.5671e-06	1.41274e-06	1.28196e-06	1.19071e-06	1.14868e-06	1.02987e-06	9.74837e-07	9.6839e-07	1.02851e-06
0.0346	2.14135e-06	2.04749e-06	2.10548e-06	2.02468e-06	1.96884e-06	1.86227e-06	1.7682e-06	1.67281e-06	1.60226e-06	1.53859e-06	1.52597e-06	1.47577e-06	1.46586e-06	1.40983e-06	1.41646e-06	1.41006e-06	1.43069e-06	1.46029e-06	1.53145e-06	1.64173e-06	1.77297e-06	1.94297e-06	2.13316e-06	2.39677e-06	2.61429e-06	2.77456e-06	2.82266e-06	2.87257e-06	3.03448e-06	2.76316e-06	2.68387e-06	2.49522e-06	2.3358e-06	2.16143e-06	2.02759e-06	1.88054e-06	1.88223e-06	1.75523e-06	1.86113e-06	1.72002e-06	1.586e-06	1.43153e-06	1.29989e-06	1.2015e-06	1.16025e-06	1.03932e-06	9.84023e-07	9.76199e-07	1.04172e-06
0.0344	2.08877e-06	1.99662e-06	2.05347e-06	1.9777e-06	1.92467e-06	1.82757e-06	1.74099e-06	1.65317e-06	1.58513e-06	1.52476e-06	1.51225e-06	1.46316e-06	1.45352e-06	1.39764e-06	1.40285e-06	1.39536e-06	1.41559e-06	1.44488e-06	1.5173e-06	1.62274e-06	1.74937e-06	1.91364e-06	2.09629e-06	2.3693e-06	2.58975e-06	2.75912e-06	2.8075e-06	2.8681e-06	3.03306e-06	2.77696e-06	2.70146e-06	2.51949e-06	2.36369e-06	2.18792e-06	2.05071e-06	1.90535e-06	1.91143e-06	1.77532e-06	1.88478e-06	1.74435e-06	1.60574e-06	1.45171e-06	1.31861e-06	1.21364e-06	1.1737e-06	1.05176e-06	9.96616e-07	9.87403e-07	1.057e-06
0.0342	2.03702e-06	1.94846e-06	2.00189e-06	1.93057e-06	1.88139e-06	1.79319e-06	1.7134e-06	1.63349e-06	1.56839e-06	1.51113e-06	1.49893e-06	1.45111e-06	1.44153e-06	1.38675e-06	1.39006e-06	1.38182e-06	1.40126e-06	1.43076e-06	1.50386e-06	1.60436e-06	1.72525e-06	1.88536e-06	2.06122e-06	2.34045e-06	2.56255e-06	2.74111e-06	2.78745e-06	2.85947e-06	3.02241e-06	2.78731e-06	2.71599e-06	2.54237e-06	2.38937e-06	2.21321e-06	2.07217e-06	1.93026e-06	1.9409e-06	1.79533e-06	1.90789e-06	1.76868e-06	1.62622e-06	1.47299e-06	1.33747e-06	1.22718e-06	1.18903e-06	1.06711e-06	1.01261e-06	1.00197e-06	1.07463e-06
0.034	1.98595e-06	1.90238e-06	1.95083e-06	1.8832e-06	1.83912e-06	1.75895e-06	1.68524e-06	1.61368e-06	1.55188e-06	1.49757e-06	1.48601e-06	1.43963e-06	1.43007e-06	1.37697e-06	1.37788e-06	1.3694e-06	1.3884e-06	1.41791e-06	1.49068e-06	1.587e-06	1.70124e-06	1.85902e-06	2.02932e-06	2.309e-06	2.53245e-06	2.72045e-06	2.76274e-06	2.8465e-06	3.00319e-06	2.7943e-06	2.72721e-06	2.5639e-06	2.41263e-06	2.23774e-06	2.09255e-06	1.95459e-06	1.96972e-06	1.81528e-06	1.93023e-06	1.79234e-06	1.64716e-06	1.49496e-06	1.3564e-06	1.24259e-06	1.20629e-06	1.08523e-06	1.0318e-06	1.01987e-06	1.09467e-06
0.0338	1.93533e-06	1.85729e-06	1.90048e-06	1.83555e-06	1.79789e-06	1.72478e-06	1.65668e-06	1.59359e-06	1.53539e-06	1.48404e-06	1.47352e-06	1.42846e-06	1.41919e-06	1.3682e-06	1.36637e-06	1.35829e-06	1.37745e-06	1.40636e-06	1.4782e-06	1.57062e-06	1.67818e-06	1.83466e-06	2.00168e-06	2.27408e-06	2.49959e-06	2.69688e-06	2.73374e-06	2.82938e-06	2.97578e-06	2.79836e-06	2.73514e-06	2.58356e-06	2.43369e-06	2.26136e-06	2.11244e-06	1.97777e-06	1.99711e-06	1.83518e-06	1.95181e-06	1.81527e-06	1.66839e-06	1.51709e-06	1.37574e-06	1.26032e-06	1.22584e-06	1.10594e-06	1.05388e-06	1.04127e-06	1.11738e-06
0.0336	1.88474e-06	1.81223e-06	1.85099e-06	1.78779e-06	1.75753e-06	1.69066e-06	1.62794e-06	1.57306e-06	1.51879e-06	1.47045e-06	1.46131e-06	1.41747e-06	1.40887e-06	1.36042e-06	1.35566e-06	1.34869e-06	1.36852e-06	1.39644e-06	1.4672e-06	1.55521e-06	1.65702e-06	1.8121e-06	1.97842e-06	2.23654e-06	2.46423e-06	2.67025e-06	2.7013e-06	2.80897e-06	2.94092e-06	2.80022e-06	2.7396e-06	2.60092e-06	2.45292e-06	2.28368e-06	2.13211e-06	1.99949e-06	2.02239e-06	1.85514e-06	1.97256e-06	1.83735e-06	1.68967e-06	1.53929e-06	1.39568e-06	1.28013e-06	1.24748e-06	1.12909e-06	1.07877e-06	1.06619e-06	1.14285e-06
0.0334	1.83431e-06	1.76672e-06	1.80231e-06	1.7404e-06	1.71776e-06	1.6567e-06	1.59922e-06	1.55215e-06	1.50219e-06	1.45672e-06	1.44921e-06	1.40668e-06	1.39908e-06	1.3537e-06	1.34589e-06	1.34039e-06	1.36117e-06	1.38792e-06	1.4575e-06	1.54076e-06	1.63822e-06	1.79082e-06	1.95818e-06	2.19833e-06	2.42703e-06	2.64056e-06	2.66584e-06	2.78587e-06	2.90048e-06	2.80028e-06	2.74058e-06	2.6155e-06	2.47047e-06	2.30441e-06	2.15201e-06	2.01948e-06	2.04533e-06	1.87488e-06	1.99209e-06	1.85847e-06	1.7109e-06	1.56166e-06	1.41629e-06	1.30175e-06	1.27126e-06	1.15494e-06	1.10646e-06	1.09456e-06	1.17147e-06
0.0332	1.7846e-06	1.72103e-06	1.75426e-06	1.69397e-06	1.67841e-06	1.6231e-06	1.57067e-06	1.53076e-06	1.48547e-06	1.44291e-06	1.43729e-06	1.39601e-06	1.3896e-06	1.34796e-06	1.33734e-06	1.33336e-06	1.35484e-06	1.38054e-06	1.44865e-06	1.52742e-06	1.62112e-06	1.77051e-06	1.93957e-06	2.16002e-06	2.38858e-06	2.60844e-06	2.62803e-06	2.76033e-06	2.85547e-06	2.79844e-06	2.7387e-06	2.62747e-06	2.48618e-06	2.32376e-06	2.17189e-06	2.03796e-06	2.06608e-06	1.89387e-06	2.00963e-06	1.87897e-06	1.73193e-06	1.58439e-06	1.43784e-06	1.3251e-06	1.29748e-06	1.18357e-06	1.13715e-06	1.12659e-06	1.20344e-06
0.033	1.73609e-06	1.67623e-06	1.70716e-06	1.64911e-06	1.63943e-06	1.58998e-06	1.54242e-06	1.5089e-06	1.46861e-06	1.42908e-06	1.42543e-06	1.38537e-06	1.38026e-06	1.34296e-06	1.3298e-06	1.32765e-06	1.34921e-06	1.37426e-06	1.44049e-06	1.51541e-06	1.60532e-06	1.75119e-06	1.92197e-06	2.1228e-06	2.34927e-06	2.57358e-06	2.58861e-06	2.73228e-06	2.80758e-06	2.79423e-06	2.73463e-06	2.63653e-06	2.49984e-06	2.34229e-06	2.19116e-06	2.05518e-06	2.08429e-06	1.91198e-06	2.02484e-06	1.89884e-06	1.75272e-06	1.60708e-06	1.46055e-06	1.35035e-06	1.32618e-06	1.21512e-06	1.17084e-06	1.16257e-06	1.23901e-06
0.0328	1.68909e-06	1.63291e-06	1.66138e-06	1.60592e-06	1.60096e-06	1.55747e-06	1.51465e-06	1.48688e-06	1.45177e-06	1.41509e-06	1.41352e-06	1.37493e-06	1.37107e-06	1.33843e-06	1.3231e-06	1.32312e-06	1.34428e-06	1.36921e-06	1.43328e-06	1.50444e-06	1.59152e-06	1.7328e-06	1.90436e-06	2.08722e-06	2.30975e-06	2.53606e-06	2.54835e-06	2.70197e-06	2.75897e-06	2.78699e-06	2.72893e-06	2.64284e-06	2.51174e-06	2.36009e-06	2.20911e-06	2.07168e-06	2.0997e-06	1.92971e-06	2.03871e-06	1.91728e-06	1.77301e-06	1.62986e-06	1.4847e-06	1.37785e-06	1.35738e-06	1.25e-06	1.20789e-06	1.20269e-06	1.2784e-06
0.0326	1.64369e-06	1.59122e-06	1.61701e-06	1.56427e-06	1.56319e-06	1.52559e-06	1.48724e-06	1.46507e-06	1.43488e-06	1.40103e-06	1.40149e-06	1.36468e-06	1.36204e-06	1.3342e-06	1.31725e-06	1.31966e-06	1.34004e-06	1.36559e-06	1.42711e-06	1.49415e-06	1.57964e-06	1.71506e-06	1.88564e-06	2.05386e-06	2.26987e-06	2.49618e-06	2.50757e-06	2.66887e-06	2.71093e-06	2.77613e-06	2.72215e-06	2.64657e-06	2.52185e-06	2.37699e-06	2.22606e-06	2.08761e-06	2.11289e-06	1.94703e-06	2.05227e-06	1.93426e-06	1.79313e-06	1.65334e-06	1.51064e-06	1.4087e-06	1.3916e-06	1.28872e-06	1.24885e-06	1.24744e-06	1.32147e-06
0.0324	1.60004e-06	1.5512e-06	1.57425e-06	1.524e-06	1.52614e-06	1.4943e-06	1.4601e-06	1.44356e-06	1.41791e-06	1.38695e-06	1.38939e-06	1.35449e-06	1.35324e-06	1.33018e-06	1.31233e-06	1.31725e-06	1.33667e-06	1.36326e-06	1.42225e-06	1.48413e-06	1.5694e-06	1.69788e-06	1.86502e-06	2.02256e-06	2.23003e-06	2.45501e-06	2.46653e-06	2.63258e-06	2.66471e-06	2.76131e-06	2.71463e-06	2.64761e-06	2.53038e-06	2.39219e-06	2.24209e-06	2.10245e-06	2.12488e-06	1.96384e-06	2.06619e-06	1.9504e-06	1.81354e-06	1.67812e-06	1.53886e-06	1.44316e-06	1.42956e-06	1.33167e-06	1.29407e-06	1.29716e-06	1.36828e-06
0.0322	1.55819e-06	1.51258e-06	1.53296e-06	1.48495e-06	1.4898e-06	1.46333e-06	1.43313e-06	1.42225e-06	1.40081e-06	1.37281e-06	1.37715e-06	1.34436e-06	1.34477e-06	1.3265e-06	1.30847e-06	1.31571e-06	1.33434e-06	1.36204e-06	1.41863e-06	1.47444e-06	1.56049e-06	1.68123e-06	1.84295e-06	1.9924e-06	2.19097e-06	2.41312e-06	2.42542e-06	2.59345e-06	2.62223e-06	2.74253e-06	2.70615e-06	2.64578e-06	2.53749e-06	2.40526e-06	2.25734e-06	2.11636e-06	2.13612e-06	1.98051e-06	2.08048e-06	1.96652e-06	1.83379e-06	1.70494e-06	1.56951e-06	1.48158e-06	1.47145e-06	1.3789e-06	1.34392e-06	1.35176e-06	1.41882e-06
0.032	1.51776e-06	1.47525e-06	1.49311e-06	1.44687e-06	1.45433e-06	1.43255e-06	1.40638e-06	1.40114e-06	1.38353e-06	1.3587e-06	1.36451e-06	1.33442e-06	1.3367e-06	1.32327e-06	1.30581e-06	1.31494e-06	1.3328e-06	1.36164e-06	1.41573e-06	1.46506e-06	1.55223e-06	1.66489e-06	1.81967e-06	1.9633e-06	2.15292e-06	2.37089e-06	2.38419e-06	2.55189e-06	2.58434e-06	2.72054e-06	2.69626e-06	2.64103e-06	2.5429e-06	2.41609e-06	2.27165e-06	2.13016e-06	2.14736e-06	1.99774e-06	2.09522e-06	1.98314e-06	1.85398e-06	1.73442e-06	1.60282e-06	1.52432e-06	1.51744e-06	1.43016e-06	1.3985e-06	1.41101e-06	1.47344e-06
0.0318	1.47854e-06	1.43893e-06	1.45489e-06	1.4097e-06	1.42005e-06	1.40212e-06	1.38001e-06	1.38021e-06	1.36614e-06	1.34474e-06	1.35157e-06	1.3249e-06	1.32899e-06	1.32045e-06	1.30431e-06	1.31493e-06	1.33193e-06	1.3619e-06	1.41329e-06	1.45623e-06	1.54421e-06	1.64915e-06	1.79568e-06	1.93544e-06	2.11576e-06	2.3286e-06	2.34312e-06	2.50862e-06	2.55092e-06	2.69576e-06	2.6847e-06	2.63362e-06	2.54639e-06	2.42489e-06	2.28581e-06	2.14442e-06	2.1589e-06	2.01617e-06	2.11005e-06	2.00023e-06	1.87494e-06	1.76691e-06	1.63963e-06	1.57108e-06	1.56748e-06	1.48568e-06	1.45806e-06	1.47446e-06	1.53203e-06
0.0316	1.44081e-06	1.40363e-06	1.41811e-06	1.37351e-06	1.38688e-06	1.37227e-06	1.35416e-06	1.35924e-06	1.34861e-06	1.3309e-06	1.33847e-06	1.31593e-06	1.32167e-06	1.31781e-06	1.30368e-06	1.31543e-06	1.33173e-06	1.36278e-06	1.41092e-06	1.44835e-06	1.53619e-06	1.63384e-06	1.77081e-06	1.90841e-06	2.07905e-06	2.28619e-06	2.3026e-06	2.46443e-06	2.52129e-06	2.66882e-06	2.67047e-06	2.62378e-06	2.54849e-06	2.43174e-06	2.2999e-06	2.15922e-06	2.17068e-06	2.03578e-06	2.12505e-06	2.01837e-06	1.89787e-06	1.8024e-06	1.68029e-06	1.62225e-06	1.62155e-06	1.54515e-06	1.52238e-06	1.54145e-06	1.59456e-06
0.0314	1.40469e-06	1.36957e-06	1.38268e-06	1.33858e-06	1.3546e-06	1.34312e-06	1.32867e-06	1.33805e-06	1.33086e-06	1.31729e-06	1.32524e-06	1.30739e-06	1.31471e-06	1.31515e-06	1.30352e-06	1.31615e-06	1.33214e-06	1.36396e-06	1.4084e-06	1.44167e-06	1.52746e-06	1.61857e-06	1.74549e-06	1.88139e-06	2.0426e-06	2.24371e-06	2.26193e-06	2.41934e-06	2.49381e-06	2.64003e-06	2.65285e-06	2.61127e-06	2.54882e-06	2.4362e-06	2.31352e-06	2.1748e-06	2.18232e-06	2.05657e-06	2.14018e-06	2.03772e-06	1.9239e-06	1.84065e-06	1.72484e-06	1.67775e-06	1.67969e-06	1.60814e-06	1.59082e-06	1.61148e-06	1.6609e-06
0.0312	1.37027e-06	1.33675e-06	1.34866e-06	1.30533e-06	1.32313e-06	1.3146e-06	1.30376e-06	1.31674e-06	1.31306e-06	1.30408e-06	1.31201e-06	1.29923e-06	1.30805e-06	1.31239e-06	1.30376e-06	1.31695e-06	1.33295e-06	1.3654e-06	1.40586e-06	1.43597e-06	1.51799e-06	1.60331e-06	1.72036e-06	1.8543e-06	2.00642e-06	2.20129e-06	2.22073e-06	2.37376e-06	2.46555e-06	2.60992e-06	2.63178e-06	2.59654e-06	2.54575e-06	2.43853e-06	2.326e-06	2.19104e-06	2.19303e-06	2.07903e-06	2.15526e-06	2.05806e-06	1.95258e-06	1.88108e-06	1.77288e-06	1.73778e-06	1.74139e-06	1.67438e-06	1.66261e-06	1.68398e-06	1.73068e-06
0.031	1.33768e-06	1.30537e-06	1.31613e-06	1.2743e-06	1.29248e-06	1.28677e-06	1.27942e-06	1.29536e-06	1.29532e-06	1.29128e-06	1.29889e-06	1.29149e-06	1.30169e-06	1.30946e-06	1.30419e-06	1.31784e-06	1.3338e-06	1.36685e-06	1.40325e-06	1.43109e-06	1.50824e-06	1.58855e-06	1.69608e-06	1.82748e-06	1.97088e-06	2.15922e-06	2.17953e-06	2.32842e-06	2.43324e-06	2.57836e-06	2.60695e-06	2.58024e-06	2.53883e-06	2.43929e-06	2.33724e-06	2.20787e-06	2.20431e-06	2.10357e-06	2.17101e-06	2.07999e-06	1.98305e-06	1.92421e-06	1.82418e-06	1.80188e-06	1.80603e-06	1.74354e-06	1.73727e-06	1.75872e-06	1.80302e-06
0.0308	1.30691e-06	1.2754e-06	1.28532e-06	1.24586e-06	1.26287e-06	1.25949e-06	1.25567e-06	1.27405e-06	1.27784e-06	1.27902e-06	1.28612e-06	1.2842e-06	1.29548e-06	1.30639e-06	1.30461e-06	1.31876e-06	1.33444e-06	1.36788e-06	1.40049e-06	1.427e-06	1.49862e-06	1.57416e-06	1.6735e-06	1.80076e-06	1.93637e-06	2.11763e-06	2.13881e-06	2.28368e-06	2.39558e-06	2.54499e-06	2.57839e-06	2.563e-06	2.5285e-06	2.43858e-06	2.34737e-06	2.22537e-06	2.21774e-06	2.12998e-06	2.18783e-06	2.10394e-06	2.01548e-06	1.9699e-06	1.8792e-06	1.86912e-06	1.87328e-06	1.81519e-06	1.81405e-06	1.83499e-06	1.87801e-06
0.0306	1.27794e-06	1.24686e-06	1.25616e-06	1.2199e-06	1.23441e-06	1.23299e-06	1.23265e-06	1.2531e-06	1.26072e-06	1.26731e-06	1.27369e-06	1.27718e-06	1.28923e-06	1.3031e-06	1.30478e-06	1.31957e-06	1.33477e-06	1.36828e-06	1.3977e-06	1.42347e-06	1.48913e-06	1.56032e-06	1.65254e-06	1.77396e-06	1.90296e-06	2.07665e-06	2.09862e-06	2.23949e-06	2.35473e-06	2.50993e-06	2.54637e-06	2.54433e-06	2.51566e-06	2.43657e-06	2.35638e-06	2.24319e-06	2.23419e-06	2.15807e-06	2.20624e-06	2.13014e-06	2.05027e-06	2.01769e-06	1.93783e-06	1.93827e-06	1.9427e-06	1.88872e-06	1.8921e-06	1.91203e-06	1.95497e-06
0.0304	1.25048e-06	1.21979e-06	1.22848e-06	1.19623e-06	1.20721e-06	1.20727e-06	1.21055e-06	1.23271e-06	1.2439e-06	1.25592e-06	1.26161e-06	1.27024e-06	1.28277e-06	1.29953e-06	1.30447e-06	1.32012e-06	1.33479e-06	1.36777e-06	1.39474e-06	1.42001e-06	1.47957e-06	1.54649e-06	1.63188e-06	1.7469e-06	1.87067e-06	2.03621e-06	2.0588e-06	2.19584e-06	2.31148e-06	2.47342e-06	2.51143e-06	2.52359e-06	2.50148e-06	2.43332e-06	2.36418e-06	2.26138e-06	2.25322e-06	2.18732e-06	2.22615e-06	2.15923e-06	2.08757e-06	2.06732e-06	2.00008e-06	2.00849e-06	2.0135e-06	1.96332e-06	1.97019e-06	1.98892e-06	2.03293e-06
0.0302	1.22434e-06	1.19423e-06	1.20235e-06	1.17411e-06	1.18115e-06	1.18238e-06	1.18978e-06	1.21299e-06	1.22737e-06	1.245e-06	1.25003e-06	1.26329e-06	1.276e-06	1.29563e-06	1.30362e-06	1.32027e-06	1.33464e-06	1.36656e-06	1.39146e-06	1.41609e-06	1.46975e-06	1.53244e-06	1.61124e-06	1.71939e-06	1.8395e-06	1.99614e-06	2.01872e-06	2.15245e-06	2.26611e-06	2.43562e-06	2.47406e-06	2.5007e-06	2.48731e-06	2.42863e-06	2.37133e-06	2.28019e-06	2.27413e-06	2.21733e-06	2.2477e-06	2.19157e-06	2.1277e-06	2.1189e-06	2.06539e-06	2.07914e-06	2.08456e-06	2.03799e-06	2.04733e-06	2.0651e-06	2.11034e-06
0.03	1.19916e-06	1.17041e-06	1.17765e-06	1.15326e-06	1.15616e-06	1.15842e-06	1.17023e-06	1.1939e-06	1.21128e-06	1.23462e-06	1.23891e-06	1.25633e-06	1.2687e-06	1.29121e-06	1.30193e-06	1.31966e-06	1.33421e-06	1.36471e-06	1.38772e-06	1.4112e-06	1.45969e-06	1.51788e-06	1.59053e-06	1.69171e-06	1.80903e-06	1.95627e-06	1.97846e-06	2.10865e-06	2.21955e-06	2.39624e-06	2.43498e-06	2.47616e-06	2.47312e-06	2.42229e-06	2.37799e-06	2.29989e-06	2.29632e-06	2.24852e-06	2.27115e-06	2.2265e-06	2.16992e-06	2.17183e-06	2.13228e-06	2.14986e-06	2.15471e-06	2.11192e-06	2.12291e-06	2.1396e-06	2.18536e-06
0.0298	1.17508e-06	1.14819e-06	1.15436e-06	1.13374e-06	1.13235e-06	1.13552e-06	1.15173e-06	1.17552e-06	1.19582e-06	1.22465e-06	1.22803e-06	1.24923e-06	1.26076e-06	1.28618e-06	1.29921e-06	1.31804e-06	1.33325e-06	1.36181e-06	1.3833e-06	1.40513e-06	1.44951e-06	1.50297e-06	1.56969e-06	1.66436e-06	1.77905e-06	1.91624e-06	1.93782e-06	2.06395e-06	2.17258e-06	2.35514e-06	2.39455e-06	2.44991e-06	2.45847e-06	2.41541e-06	2.38428e-06	2.32039e-06	2.31925e-06	2.28036e-06	2.29681e-06	2.26291e-06	2.21393e-06	2.22495e-06	2.19858e-06	2.22017e-06	2.22303e-06	2.18446e-06	2.1964e-06	2.2112e-06	2.25638e-06
0.0296	1.1522e-06	1.12735e-06	1.13252e-06	1.11533e-06	1.10997e-06	1.114e-06	1.13446e-06	1.15844e-06	1.18099e-06	1.21484e-06	1.2172e-06	1.24175e-06	1.25216e-06	1.28044e-06	1.29538e-06	1.31516e-06	1.33168e-06	1.35761e-06	1.37815e-06	1.39781e-06	1.43899e-06	1.48787e-06	1.54909e-06	1.63772e-06	1.74948e-06	1.87665e-06	1.89655e-06	2.01857e-06	2.12528e-06	2.31245e-06	2.35289e-06	2.42113e-06	2.44303e-06	2.4087e-06	2.38985e-06	2.34127e-06	2.34277e-06	2.31214e-06	2.32425e-06	2.29979e-06	2.25928e-06	2.27779e-06	2.26348e-06	2.2895e-06	2.2881e-06	2.2552e-06	2.26645e-06	2.27861e-06	2.32282e-06
0.0294	1.13056e-06	1.10761e-06	1.11211e-06	1.09802e-06	1.08904e-06	1.09396e-06	1.11831e-06	1.14287e-06	1.16697e-06	1.20487e-06	1.20645e-06	1.23389e-06	1.24305e-06	1.27382e-06	1.29033e-06	1.31092e-06	1.32925e-06	1.35204e-06	1.37228e-06	1.38897e-06	1.4277e-06	1.47279e-06	1.52884e-06	1.61172e-06	1.72016e-06	1.83767e-06	1.85466e-06	1.97272e-06	2.07703e-06	2.26829e-06	2.31032e-06	2.38973e-06	2.42725e-06	2.40282e-06	2.39497e-06	2.36251e-06	2.36669e-06	2.34367e-06	2.35229e-06	2.3363e-06	2.3058e-06	2.32942e-06	2.32602e-06	2.35658e-06	2.35063e-06	2.3234e-06	2.33166e-06	2.34085e-06	2.38364e-06
0.0292	1.11008e-06	1.08874e-06	1.09324e-06	1.0816e-06	1.06949e-06	1.07525e-06	1.10302e-06	1.12799e-06	1.15355e-06	1.19483e-06	1.19578e-06	1.2257e-06	1.23351e-06	1.26615e-06	1.28406e-06	1.30543e-06	1.32565e-06	1.3451e-06	1.36559e-06	1.37851e-06	1.41542e-06	1.4575e-06	1.50903e-06	1.58597e-06	1.69063e-06	1.79952e-06	1.8122e-06	1.92654e-06	2.02767e-06	2.223e-06	2.26617e-06	2.35647e-06	2.41018e-06	2.39779e-06	2.4e-06	2.38386e-06	2.39061e-06	2.37526e-06	2.37935e-06	2.37173e-06	2.35316e-06	2.37904e-06	2.38579e-06	2.42016e-06	2.41057e-06	2.38815e-06	2.39205e-06	2.39765e-06	2.43817e-06
0.029	1.091e-06	1.07066e-06	1.07602e-06	1.06587e-06	1.0514e-06	1.05798e-06	1.08827e-06	1.11342e-06	1.14049e-06	1.18472e-06	1.18509e-06	1.21713e-06	1.2236e-06	1.25741e-06	1.27654e-06	1.29884e-06	1.32076e-06	1.33695e-06	1.35801e-06	1.36657e-06	1.40207e-06	1.44156e-06	1.48969e-06	1.5604e-06	1.66055e-06	1.76182e-06	1.76923e-06	1.88043e-06	1.97768e-06	2.17704e-06	2.21954e-06	2.32232e-06	2.39141e-06	2.39229e-06	2.40408e-06	2.40479e-06	2.41323e-06	2.40628e-06	2.4042e-06	2.40602e-06	2.40012e-06	2.4261e-06	2.44248e-06	2.47958e-06	2.46677e-06	2.44833e-06	2.44729e-06	2.44854e-06	2.48624e-06
0.0288	1.07327e-06	1.05319e-06	1.06013e-06	1.05057e-06	1.03509e-06	1.04218e-06	1.07407e-06	1.09927e-06	1.12767e-06	1.17446e-06	1.17418e-06	1.20821e-06	1.21333e-06	1.24772e-06	1.26769e-06	1.29116e-06	1.31441e-06	1.32768e-06	1.34931e-06	1.35344e-06	1.38816e-06	1.42465e-06	1.47025e-06	1.53515e-06	1.62972e-06	1.72417e-06	1.7267e-06	1.83488e-06	1.92785e-06	2.13083e-06	2.17054e-06	2.28814e-06	2.37105e-06	2.38577e-06	2.40586e-06	2.42385e-06	2.43334e-06	2.43599e-06	2.42601e-06	2.43836e-06	2.44506e-06	2.47022e-06	2.49542e-06	2.53355e-06	2.51794e-06	2.50284e-06	2.49673e-06	2.49309e-06	2.52725e-06
0.0286	1.05681e-06	1.03637e-06	1.04544e-06	1.03563e-06	1.02076e-06	1.02776e-06	1.06043e-06	1.08579e-06	1.11526e-06	1.16404e-06	1.1631e-06	1.19884e-06	1.20255e-06	1.23715e-06	1.25747e-06	1.28242e-06	1.30659e-06	1.31739e-06	1.3393e-06	1.33944e-06	1.37389e-06	1.407e-06	1.45058e-06	1.50957e-06	1.59865e-06	1.6863e-06	1.68548e-06	1.79047e-06	1.87863e-06	2.08495e-06	2.12008e-06	2.25427e-06	2.34906e-06	2.37833e-06	2.40581e-06	2.44037e-06	2.45073e-06	2.46332e-06	2.44487e-06	2.46731e-06	2.48679e-06	2.51065e-06	2.54393e-06	2.58132e-06	2.56331e-06	2.55061e-06	2.53947e-06	2.53074e-06	2.56057e-06
0.0284	1.0414e-06	1.02043e-06	1.03186e-06	1.02131e-06	1.0085e-06	1.01442e-06	1.0475e-06	1.07321e-06	1.10341e-06	1.15343e-06	1.15188e-06	1.18904e-06	1.19095e-06	1.22571e-06	1.24603e-06	1.27264e-06	1.2973e-06	1.30614e-06	1.32809e-06	1.32497e-06	1.35933e-06	1.38906e-06	1.43019e-06	1.48357e-06	1.56795e-06	1.6486e-06	1.64617e-06	1.74725e-06	1.83005e-06	2.0392e-06	2.06896e-06	2.22093e-06	2.32515e-06	2.36995e-06	2.40495e-06	2.45384e-06	2.4654e-06	2.48723e-06	2.46e-06	2.49176e-06	2.52466e-06	2.54689e-06	2.58733e-06	2.62147e-06	2.60197e-06	2.59089e-06	2.57479e-06	2.56088e-06	2.58571e-06
0.0282	1.02696e-06	1.00592e-06	1.01929e-06	1.00796e-06	9.98028e-07	1.00229e-06	1.03539e-06	1.06145e-06	1.09218e-06	1.14263e-06	1.14039e-06	1.17879e-06	1.17846e-06	1.21345e-06	1.23362e-06	1.26185e-06	1.28656e-06	1.29418e-06	1.31566e-06	1.31007e-06	1.34448e-06	1.37128e-06	1.40909e-06	1.45779e-06	1.53799e-06	1.61194e-06	1.60853e-06	1.70496e-06	1.7825e-06	1.99252e-06	2.01797e-06	2.18844e-06	2.29941e-06	2.36041e-06	2.40402e-06	2.46412e-06	2.4764e-06	2.50693e-06	2.47057e-06	2.511e-06	2.55723e-06	2.57821e-06	2.62486e-06	2.6532e-06	2.63328e-06	2.62294e-06	2.60192e-06	2.58316e-06	2.60267e-06
0.028	1.0137e-06	9.93177e-07	1.00742e-06	9.95956e-07	9.88577e-07	9.91506e-07	1.02415e-06	1.05069e-06	1.08153e-06	1.13173e-06	1.12851e-06	1.16796e-06	1.1652e-06	1.20039e-06	1.22051e-06	1.25011e-06	1.2747e-06	1.28168e-06	1.30216e-06	1.29512e-06	1.32968e-06	1.3541e-06	1.38768e-06	1.43275e-06	1.50866e-06	1.57642e-06	1.57251e-06	1.66379e-06	1.73651e-06	1.94461e-06	1.96774e-06	2.15645e-06	2.27227e-06	2.34892e-06	2.40224e-06	2.4713e-06	2.48224e-06	2.52196e-06	2.47629e-06	2.52463e-06	2.58328e-06	2.60304e-06	2.65575e-06	2.6767e-06	2.65704e-06	2.64645e-06	2.6205e-06	2.59755e-06	2.61193e-06
0.0278	1.00152e-06	9.82153e-07	9.96256e-07	9.85953e-07	9.80284e-07	9.82259e-07	1.01393e-06	1.04097e-06	1.07146e-06	1.12077e-06	1.11628e-06	1.15662e-06	1.15135e-06	1.1866e-06	1.20681e-06	1.23757e-06	1.26204e-06	1.26861e-06	1.28772e-06	1.2802e-06	1.31479e-06	1.33752e-06	1.36636e-06	1.40781e-06	1.47958e-06	1.54161e-06	1.53788e-06	1.62376e-06	1.692e-06	1.8963e-06	1.91879e-06	2.12404e-06	2.24401e-06	2.33448e-06	2.39837e-06	2.47462e-06	2.48114e-06	2.53127e-06	2.47713e-06	2.53217e-06	2.6016e-06	2.62031e-06	2.67975e-06	2.69225e-06	2.67282e-06	2.6616e-06	2.63028e-06	2.60425e-06	2.61339e-06
0.0276	9.90441e-07	9.72821e-07	9.8586e-07	9.78034e-07	9.73124e-07	9.74625e-07	1.00484e-06	1.03222e-06	1.06202e-06	1.10969e-06	1.10371e-06	1.1448e-06	1.13704e-06	1.17225e-06	1.19266e-06	1.2244e-06	1.24862e-06	1.25492e-06	1.27242e-06	1.26502e-06	1.29958e-06	1.32133e-06	1.34544e-06	1.38272e-06	1.45026e-06	1.50673e-06	1.50394e-06	1.58524e-06	1.64877e-06	1.84842e-06	1.8711e-06	2.0908e-06	2.21423e-06	2.31698e-06	2.39159e-06	2.47352e-06	2.47308e-06	2.53408e-06	2.47226e-06	2.53327e-06	2.61108e-06	2.62998e-06	2.69635e-06	2.70037e-06	2.68058e-06	2.66834e-06	2.63141e-06	2.60385e-06	2.60643e-06
0.0274	9.80656e-07	9.65104e-07	9.76606e-07	9.71645e-07	9.66887e-07	9.68647e-07	9.96714e-07	1.02445e-06	1.05316e-06	1.09859e-06	1.09086e-06	1.13254e-06	1.12237e-06	1.1575e-06	1.17826e-06	1.21069e-06	1.2345e-06	1.24066e-06	1.25655e-06	1.24948e-06	1.28402e-06	1.30509e-06	1.32497e-06	1.35785e-06	1.42079e-06	1.47179e-06	1.47072e-06	1.54774e-06	1.60654e-06	1.80153e-06	1.82419e-06	2.05607e-06	2.1825e-06	2.29682e-06	2.38095e-06	2.46812e-06	2.45893e-06	2.52963e-06	2.46083e-06	2.5281e-06	2.61199e-06	2.63261e-06	2.70509e-06	2.70213e-06	2.6799e-06	2.66672e-06	2.62455e-06	2.5969e-06	2.59247e-06
0.0272	9.72585e-07	9.5876e-07	9.68504e-07	9.6655e-07	9.61479e-07	9.64089e-07	9.89585e-07	1.01759e-06	1.04474e-06	1.08741e-06	1.07774e-06	1.11981e-06	1.10728e-06	1.14247e-06	1.1638e-06	1.1964e-06	1.22003e-06	1.2258e-06	1.24048e-06	1.23396e-06	1.26832e-06	1.28869e-06	1.30454e-06	1.33338e-06	1.39142e-06	1.43737e-06	1.43811e-06	1.51104e-06	1.56534e-06	1.7551e-06	1.77889e-06	2.01958e-06	2.14868e-06	2.27321e-06	2.36601e-06	2.45751e-06	2.43905e-06	2.51826e-06	2.44259e-06	2.51638e-06	2.60486e-06	2.62818e-06	2.70574e-06	2.69758e-06	2.67111e-06	2.65694e-06	2.6109e-06	2.58391e-06	2.57273e-06
0.027	9.66472e-07	9.53868e-07	9.61506e-07	9.62639e-07	9.56811e-07	9.60958e-07	9.83363e-07	1.01147e-06	1.03662e-06	1.07612e-06	1.0646e-06	1.10664e-06	1.09198e-06	1.12732e-06	1.14934e-06	1.18149e-06	1.20528e-06	1.21047e-06	1.22442e-06	1.21871e-06	1.25264e-06	1.27174e-06	1.28396e-06	1.30982e-06	1.36246e-06	1.40377e-06	1.40608e-06	1.4748e-06	1.52601e-06	1.70809e-06	1.7358e-06	1.9815e-06	2.11203e-06	2.24491e-06	2.3457e-06	2.44113e-06	2.41425e-06	2.4999e-06	2.41774e-06	2.4979e-06	2.5895e-06	2.61697e-06	2.69774e-06	2.68668e-06	2.65468e-06	2.63958e-06	2.59126e-06	2.56532e-06	2.54756e-06
0.0268	9.62154e-07	9.50111e-07	9.55666e-07	9.59522e-07	9.52674e-07	9.58937e-07	9.77741e-07	1.00582e-06	1.02851e-06	1.06458e-06	1.05151e-06	1.09325e-06	1.07675e-06	1.11208e-06	1.13471e-06	1.16603e-06	1.19028e-06	1.19483e-06	1.20853e-06	1.20375e-06	1.237e-06	1.25389e-06	1.2631e-06	1.28708e-06	1.33435e-06	1.37125e-06	1.3747e-06	1.4384e-06	1.48885e-06	1.66054e-06	1.69441e-06	1.94238e-06	2.07176e-06	2.21169e-06	2.31956e-06	2.41867e-06	2.38509e-06	2.47495e-06	2.38681e-06	2.47271e-06	2.56624e-06	2.59949e-06	2.68062e-06	2.66903e-06	2.631e-06	2.61546e-06	2.5661e-06	2.54116e-06	2.51753e-06
0.0266	9.59082e-07	9.47435e-07	9.50984e-07	9.56708e-07	9.48998e-07	9.57604e-07	9.72143e-07	1.00043e-06	1.02028e-06	1.05287e-06	1.03847e-06	1.07985e-06	1.06199e-06	1.09673e-06	1.11988e-06	1.15013e-06	1.17496e-06	1.17911e-06	1.19278e-06	1.18898e-06	1.22104e-06	1.2353e-06	1.24223e-06	1.26479e-06	1.30681e-06	1.34e-06	1.34358e-06	1.40157e-06	1.45314e-06	1.61301e-06	1.65397e-06	1.90199e-06	2.02772e-06	2.17403e-06	2.28778e-06	2.38963e-06	2.35126e-06	2.44367e-06	2.35038e-06	2.44086e-06	2.53501e-06	2.57603e-06	2.6544e-06	2.64383e-06	2.6005e-06	2.5852e-06	2.53594e-06	2.51171e-06	2.48338e-06
0.0264	9.57168e-07	9.45693e-07	9.47412e-07	9.54233e-07	9.46003e-07	9.56508e-07	9.66332e-07	9.95131e-07	1.01178e-06	1.04092e-06	1.02547e-06	1.06647e-06	1.04783e-06	1.08138e-06	1.10494e-06	1.13402e-06	1.15925e-06	1.16339e-06	1.1771e-06	1.17418e-06	1.20453e-06	1.21626e-06	1.22208e-06	1.24322e-06	1.27964e-06	1.31024e-06	1.31243e-06	1.36505e-06	1.41839e-06	1.56665e-06	1.61408e-06	1.85951e-06	1.98085e-06	2.13302e-06	2.25043e-06	2.35351e-06	2.31272e-06	2.40614e-06	2.30909e-06	2.40288e-06	2.49635e-06	2.5463e-06	2.6198e-06	2.61137e-06	2.56426e-06	2.54938e-06	2.50135e-06	2.47713e-06	2.44511e-06
0.0262	9.55944e-07	9.44984e-07	9.44988e-07	9.52039e-07	9.43657e-07	9.55121e-07	9.60569e-07	9.89606e-07	1.00313e-06	1.02894e-06	1.01262e-06	1.05312e-06	1.03425e-06	1.06629e-06	1.08995e-06	1.11781e-06	1.14313e-06	1.14758e-06	1.16114e-06	1.15902e-06	1.18752e-06	1.19712e-06	1.20255e-06	1.22254e-06	1.25266e-06	1.28192e-06	1.28167e-06	1.32958e-06	1.38429e-06	1.5226e-06	1.57395e-06	1.81424e-06	1.93177e-06	2.08899e-06	2.20737e-06	2.31137e-06	2.26961e-06	2.36301e-06	2.26327e-06	2.35905e-06	2.45096e-06	2.50947e-06	2.57736e-06	2.57161e-06	2.52317e-06	2.50832e-06	2.46276e-06	2.43766e-06	2.40306e-06
0.026	9.55084e-07	9.45092e-07	9.43427e-07	9.50177e-07	9.41899e-07	9.53109e-07	9.54839e-07	9.83717e-07	9.94166e-07	1.01713e-06	9.99943e-07	1.0399e-06	1.02117e-06	1.05145e-06	1.0749e-06	1.10156e-06	1.12663e-06	1.13175e-06	1.14502e-06	1.14359e-06	1.1698e-06	1.17793e-06	1.18341e-06	1.20243e-06	1.2264e-06	1.25486e-06	1.25161e-06	1.29552e-06	1.35094e-06	1.48113e-06	1.53314e-06	1.76609e-06	1.88054e-06	2.04177e-06	2.15863e-06	2.26351e-06	2.22159e-06	2.3143e-06	2.21271e-06	2.30944e-06	2.39884e-06	2.46563e-06	2.52759e-06	2.52447e-06	2.47753e-06	2.46251e-06	2.42044e-06	2.39381e-06	2.3575e-06
0.0258	9.54932e-07	9.46033e-07	9.42289e-07	9.48714e-07	9.40359e-07	9.5048e-07	9.49111e-07	9.77442e-07	9.84839e-07	1.00541e-06	9.87617e-07	1.02679e-06	1.0085e-06	1.03691e-06	1.05981e-06	1.0854e-06	1.1098e-06	1.11589e-06	1.12866e-06	1.12823e-06	1.15164e-06	1.15867e-06	1.16466e-06	1.18235e-06	1.20087e-06	1.22884e-06	1.22217e-06	1.26305e-06	1.31848e-06	1.44163e-06	1.49195e-06	1.71563e-06	1.82708e-06	1.99138e-06	2.10489e-06	2.20999e-06	2.16913e-06	2.25963e-06	2.15724e-06	2.25456e-06	2.34056e-06	2.41487e-06	2.47116e-06	2.47049e-06	2.42827e-06	2.4128e-06	2.37466e-06	2.34608e-06	2.30889e-06
0.0256	9.55406e-07	9.48018e-07	9.4161e-07	9.4747e-07	9.38554e-07	9.47346e-07	9.4378e-07	9.7087e-07	9.75223e-07	9.9374e-07	9.75794e-07	1.01372e-06	9.9608e-07	1.02254e-06	1.04484e-06	1.06953e-06	1.09272e-06	1.09994e-06	1.11208e-06	1.11306e-06	1.13306e-06	1.1396e-06	1.14631e-06	1.16213e-06	1.17606e-06	1.20336e-06	1.19324e-06	1.2321e-06	1.28629e-06	1.40334e-06	1.45055e-06	1.66382e-06	1.77194e-06	1.93826e-06	2.04651e-06	2.15185e-06	2.11216e-06	2.19957e-06	2.09688e-06	2.19466e-06	2.27657e-06	2.35732e-06	2.40906e-06	2.41066e-06	2.37529e-06	2.35937e-06	2.3255e-06	2.2951e-06	2.25725e-06
0.0254	9.56058e-07	9.50956e-07	9.41178e-07	9.46441e-07	9.36516e-07	9.43665e-07	9.3899e-07	9.64052e-07	9.65757e-07	9.82187e-07	9.64421e-07	1.00068e-06	9.83829e-07	1.00827e-06	1.03006e-06	1.05385e-06	1.07542e-06	1.08379e-06	1.09516e-06	1.09769e-06	1.11402e-06	1.12102e-06	1.12778e-06	1.1415e-06	1.1518e-06	1.17803e-06	1.16471e-06	1.20251e-06	1.25408e-06	1.36563e-06	1.40879e-06	1.61063e-06	1.71597e-06	1.88195e-06	1.98418e-06	2.08947e-06	2.0507e-06	2.13495e-06	2.0326e-06	2.13009e-06	2.20782e-06	2.29326e-06	2.34182e-06	2.34605e-06	2.31821e-06	2.30224e-06	2.27303e-06	2.24136e-06	2.20293e-06
0.0252	9.56645e-07	9.54259e-07	9.40476e-07	9.45179e-07	9.3471e-07	9.39582e-07	9.34699e-07	9.56832e-07	9.56507e-07	9.70948e-07	9.53482e-07	9.8775e-07	9.71809e-07	9.94204e-07	1.01541e-06	1.03825e-06	1.05819e-06	1.06732e-06	1.07818e-06	1.08184e-06	1.09485e-06	1.10268e-06	1.10858e-06	1.12002e-06	1.12809e-06	1.15313e-06	1.13681e-06	1.17394e-06	1.22136e-06	1.32756e-06	1.36689e-06	1.55588e-06	1.65982e-06	1.82182e-06	1.91892e-06	2.02342e-06	1.98532e-06	2.06687e-06	1.96604e-06	2.06175e-06	2.13548e-06	2.22375e-06	2.27013e-06	2.27754e-06	2.25727e-06	2.24251e-06	2.21786e-06	2.18534e-06	2.14604e-06
0.025	9.57354e-07	9.57147e-07	9.39349e-07	9.43517e-07	9.33225e-07	9.35143e-07	9.30659e-07	9.49257e-07	9.47235e-07	9.60075e-07	9.43078e-07	9.74705e-07	9.60101e-07	9.80326e-07	1.0008e-06	1.02266e-06	1.0412e-06	1.05076e-06	1.06106e-06	1.06555e-06	1.07552e-06	1.08488e-06	1.08848e-06	1.09782e-06	1.10458e-06	1.12864e-06	1.10967e-06	1.14591e-06	1.18795e-06	1.28886e-06	1.32533e-06	1.49921e-06	1.60348e-06	1.75839e-06	1.85163e-06	1.95396e-06	1.91683e-06	1.99613e-06	1.89758e-06	1.99121e-06	2.06071e-06	2.1501e-06	2.195e-06	2.20564e-06	2.19259e-06	2.18133e-06	2.16018e-06	2.12763e-06	2.08653e-06
0.0248	9.58475e-07	9.59199e-07	9.38134e-07	9.41206e-07	9.31813e-07	9.30475e-07	9.26385e-07	9.41253e-07	9.38108e-07	9.49486e-07	9.33302e-07	9.61652e-07	9.48706e-07	9.66625e-07	9.8614e-07	1.00704e-06	1.02444e-06	1.03432e-06	1.04371e-06	1.04894e-06	1.05608e-06	1.06741e-06	1.0677e-06	1.07525e-06	1.08124e-06	1.10444e-06	1.08339e-06	1.11837e-06	1.15437e-06	1.24981e-06	1.28404e-06	1.44094e-06	1.54707e-06	1.69248e-06	1.78237e-06	1.88131e-06	1.84585e-06	1.92356e-06	1.82745e-06	1.91906e-06	1.984e-06	2.07336e-06	2.11731e-06	2.13087e-06	2.12453e-06	2.1195e-06	2.10025e-06	2.06846e-06	2.02489e-06
0.0246	9.59666e-07	9.60539e-07	9.36866e-07	9.3813e-07	9.30357e-07	9.2574e-07	9.2163e-07	9.32875e-07	9.29042e-07	9.39192e-07	9.23939e-07	9.48681e-07	9.37504e-07	9.53131e-07	9.71442e-07	9.91251e-07	1.00782e-06	1.01796e-06	1.02601e-06	1.03169e-06	1.03657e-06	1.05009e-06	1.04689e-06	1.05227e-06	1.05803e-06	1.08018e-06	1.05772e-06	1.09089e-06	1.12104e-06	1.21089e-06	1.24286e-06	1.38158e-06	1.49055e-06	1.62521e-06	1.71214e-06	1.80663e-06	1.77254e-06	1.84983e-06	1.756e-06	1.84538e-06	1.90651e-06	1.99427e-06	2.03786e-06	2.05449e-06	2.05341e-06	2.05714e-06	2.03862e-06	2.00782e-06	1.96163e-06
0.0244	9.60404e-07	9.61347e-07	9.3535e-07	9.3428e-07	9.28951e-07	9.21061e-07	9.16768e-07	9.24385e-07	9.19823e-07	9.29026e-07	9.14897e-07	9.35907e-07	9.2641e-07	9.39866e-07	9.56759e-07	9.752e-07	9.90819e-07	1.00117e-06	1.00788e-06	1.01378e-06	1.01715e-06	1.03209e-06	1.02634e-06	1.02935e-06	1.03501e-06	1.0557e-06	1.03237e-06	1.06309e-06	1.08765e-06	1.17229e-06	1.20189e-06	1.32189e-06	1.43428e-06	1.55737e-06	1.6417e-06	1.73082e-06	1.69795e-06	1.77543e-06	1.68394e-06	1.77065e-06	1.82983e-06	1.91356e-06	1.95757e-06	1.97744e-06	1.98002e-06	1.99403e-06	1.97563e-06	1.94598e-06	1.89728e-06
0.0242	9.60764e-07	9.6148e-07	9.3348e-07	9.29183e-07	9.2734e-07	9.1646e-07	9.11817e-07	9.15778e-07	9.10451e-07	9.1859e-07	9.06112e-07	9.23391e-07	9.15325e-07	9.26715e-07	9.42064e-07	9.58882e-07	9.73761e-07	9.83492e-07	9.89371e-07	9.95495e-07	9.97753e-07	1.01332e-06	1.00601e-06	1.0069e-06	1.01217e-06	1.03067e-06	1.00722e-06	1.03492e-06	1.05435e-06	1.13367e-06	1.16101e-06	1.26227e-06	1.37876e-06	1.48973e-06	1.57153e-06	1.65454e-06	1.62222e-06	1.70066e-06	1.61168e-06	1.6953e-06	1.75503e-06	1.83213e-06	1.87721e-06	1.90062e-06	1.90528e-06	1.93023e-06	1.9118e-06	1.88282e-06	1.83168e-06
0.024	9.60404e-07	9.59617e-07	9.31055e-07	9.22818e-07	9.25127e-07	9.11607e-07	9.06451e-07	9.07104e-07	9.0108e-07	9.07771e-07	8.97354e-07	9.11031e-07	9.04151e-07	9.13551e-07	9.27229e-07	9.42276e-07	9.5667e-07	9.6516e-07	9.70602e-07	9.76658e-07	9.78258e-07	9.93785e-07	9.85739e-07	9.84729e-07	9.8934e-07	1.00466e-06	9.82271e-07	1.00644e-06	1.0219e-06	1.09486e-06	1.11985e-06	1.2031e-06	1.32415e-06	1.42299e-06	1.50144e-06	1.57831e-06	1.54575e-06	1.62592e-06	1.53966e-06	1.6201e-06	1.68223e-06	1.75062e-06	1.79681e-06	1.82464e-06	1.83027e-06	1.86534e-06	1.8474e-06	1.81834e-06	1.76507e-06
0.0238	9.58661e-07	9.55227e-07	9.27924e-07	9.15642e-07	9.22246e-07	9.06511e-07	9.00577e-07	8.98375e-07	8.91693e-07	8.96817e-07	8.88538e-07	8.98619e-07	8.92906e-07	9.00248e-07	9.12124e-07	9.25397e-07	9.393e-07	9.46371e-07	9.51485e-07	9.57155e-07	9.58527e-07	9.7329e-07	9.65217e-07	9.62412e-07	9.66588e-07	9.77922e-07	9.57432e-07	9.77601e-07	9.90333e-07	1.05565e-06	1.07842e-06	1.14525e-06	1.26964e-06	1.35761e-06	1.43202e-06	1.50299e-06	1.46961e-06	1.55205e-06	1.46807e-06	1.5452e-06	1.61049e-06	1.66944e-06	1.71672e-06	1.74909e-06	1.75561e-06	1.79956e-06	1.78246e-06	1.75288e-06	1.69798e-06
0.0236	9.55171e-07	9.48744e-07	9.24018e-07	9.08219e-07	9.18752e-07	9.01151e-07	8.94477e-07	8.89846e-07	8.82385e-07	8.85788e-07	8.7979e-07	8.86074e-07	8.81642e-07	8.8681e-07	8.96744e-07	9.08253e-07	9.21584e-07	9.27169e-07	9.31907e-07	9.37198e-07	9.38826e-07	9.52168e-07	9.44674e-07	9.40283e-07	9.44057e-07	9.51429e-07	9.32923e-07	9.49238e-07	9.59076e-07	1.01667e-06	1.03698e-06	1.09036e-06	1.21485e-06	1.29447e-06	1.36385e-06	1.42931e-06	1.39527e-06	1.47967e-06	1.39721e-06	1.471e-06	1.53853e-06	1.58938e-06	1.63775e-06	1.67427e-06	1.68203e-06	1.73308e-06	1.71724e-06	1.68686e-06	1.63076e-06
0.0234	9.49879e-07	9.40657e-07	9.1899e-07	9.01135e-07	9.14448e-07	8.95194e-07	8.88543e-07	8.81858e-07	8.73407e-07	8.74645e-07	8.71022e-07	8.73305e-07	8.70586e-07	8.73121e-07	8.81053e-07	8.90992e-07	9.03515e-07	9.07489e-07	9.12043e-07	9.17212e-07	9.19232e-07	9.30455e-07	9.24312e-07	9.18564e-07	9.21713e-07	9.25334e-07	9.09156e-07	9.21692e-07	9.27674e-07	9.78297e-07	9.95524e-07	1.03894e-06	1.16051e-06	1.23345e-06	1.2976e-06	1.35768e-06	1.32468e-06	1.40864e-06	1.32764e-06	1.3981e-06	1.46707e-06	1.51159e-06	1.56086e-06	1.59988e-06	1.61008e-06	1.66596e-06	1.65215e-06	1.62075e-06	1.56415e-06
0.0232	9.42717e-07	9.30944e-07	9.12244e-07	8.94418e-07	9.09231e-07	8.88674e-07	8.82997e-07	8.7444e-07	8.6474e-07	8.63487e-07	8.62134e-07	8.60351e-07	8.59552e-07	8.59212e-07	8.6507e-07	8.73697e-07	8.85145e-07	8.87495e-07	8.91923e-07	8.9711e-07	8.9956e-07	9.0797e-07	9.039e-07	8.96781e-07	8.99427e-07	8.99709e-07	8.85576e-07	8.95216e-07	8.96007e-07	9.40628e-07	9.54629e-07	9.90799e-07	1.10675e-06	1.17401e-06	1.23395e-06	1.28818e-06	1.25739e-06	1.33879e-06	1.25932e-06	1.32661e-06	1.397e-06	1.43612e-06	1.48699e-06	1.52606e-06	1.53984e-06	1.59839e-06	1.58721e-06	1.55514e-06	1.49897e-06
0.023	9.33491e-07	9.19779e-07	9.03582e-07	8.87566e-07	9.02899e-07	8.81822e-07	8.77853e-07	8.67635e-07	8.56529e-07	8.52601e-07	8.52988e-07	8.47438e-07	8.48335e-07	8.45153e-07	8.48816e-07	8.56403e-07	8.66324e-07	8.67398e-07	8.71584e-07	8.76228e-07	8.79536e-07	8.84969e-07	8.83091e-07	8.7477e-07	8.77053e-07	8.74698e-07	8.61861e-07	8.69928e-07	8.6423e-07	9.0408e-07	9.14505e-07	9.4529e-07	1.05439e-06	1.11572e-06	1.17334e-06	1.22067e-06	1.19229e-06	1.27052e-06	1.19244e-06	1.2568e-06	1.32845e-06	1.36344e-06	1.41603e-06	1.45368e-06	1.47097e-06	1.53032e-06	1.5224e-06	1.49047e-06	1.43455e-06
0.0228	9.22141e-07	9.07453e-07	8.93295e-07	8.80322e-07	8.95141e-07	8.74949e-07	8.73269e-07	8.60948e-07	8.48703e-07	8.42203e-07	8.43663e-07	8.34678e-07	8.3695e-07	8.30992e-07	8.32361e-07	8.39102e-07	8.47075e-07	8.47331e-07	8.50768e-07	8.54752e-07	8.5907e-07	8.62116e-07	8.61463e-07	8.52499e-07	8.54814e-07	8.5041e-07	8.38383e-07	8.45669e-07	8.32986e-07	8.68624e-07	8.75404e-07	9.0252e-07	1.00393e-06	1.05808e-06	1.11574e-06	1.15564e-06	1.12869e-06	1.20401e-06	1.12714e-06	1.18921e-06	1.26118e-06	1.29382e-06	1.34768e-06	1.38354e-06	1.40281e-06	1.46168e-06	1.45753e-06	1.42694e-06	1.37091e-06
0.0226	9.0881e-07	8.94346e-07	8.81515e-07	8.72238e-07	8.86104e-07	8.68165e-07	8.69003e-07	8.54425e-07	8.4152e-07	8.3217e-07	8.34162e-07	8.22027e-07	8.25437e-07	8.16838e-07	8.15852e-07	8.21618e-07	8.27504e-07	8.27324e-07	8.29865e-07	8.33297e-07	8.38141e-07	8.39813e-07	8.39079e-07	8.30285e-07	8.32757e-07	8.26666e-07	8.1534e-07	8.2198e-07	8.02978e-07	8.34099e-07	8.37729e-07	8.62702e-07	9.55174e-07	1.00089e-06	1.06118e-06	1.09334e-06	1.06687e-06	1.13962e-06	1.06426e-06	1.12397e-06	1.19488e-06	1.22702e-06	1.2816e-06	1.31587e-06	1.33519e-06	1.39287e-06	1.39291e-06	1.36446e-06	1.30799e-06
0.0224	8.9343e-07	8.8043e-07	8.68585e-07	8.63317e-07	8.76029e-07	8.61279e-07	8.64448e-07	8.47845e-07	8.35039e-07	8.22112e-07	8.24499e-07	8.09494e-07	8.13873e-07	8.02731e-07	7.99389e-07	8.03795e-07	8.07744e-07	8.07204e-07	8.08907e-07	8.12395e-07	8.16646e-07	8.17629e-07	8.16663e-07	8.0868e-07	8.10891e-07	8.03075e-07	7.92754e-07	7.98138e-07	7.74614e-07	8.0038e-07	8.0171e-07	8.25597e-07	9.0731e-07	9.44821e-07	1.00879e-06	1.03396e-06	1.00731e-06	1.07741e-06	1.0039e-06	1.06087e-06	1.12956e-06	1.16229e-06	1.21753e-06	1.25112e-06	1.26831e-06	1.32449e-06	1.32859e-06	1.30265e-06	1.2461e-06
0.0222	8.76311e-07	8.65169e-07	8.54943e-07	8.53407e-07	8.64934e-07	8.542e-07	8.59638e-07	8.41214e-07	8.2915e-07	8.11979e-07	8.15027e-07	7.96891e-07	8.02272e-07	7.88739e-07	7.83094e-07	7.85703e-07	7.88061e-07	7.86937e-07	7.87774e-07	7.91975e-07	7.94913e-07	7.95339e-07	7.94998e-07	7.87421e-07	7.88869e-07	7.79586e-07	7.70242e-07	7.73776e-07	7.479e-07	7.67511e-07	7.6709e-07	7.90014e-07	8.6063e-07	8.91011e-07	9.58235e-07	9.77604e-07	9.50409e-07	1.01677e-06	9.4597e-07	1.00022e-06	1.06638e-06	1.09963e-06	1.15538e-06	1.18942e-06	1.20245e-06	1.25691e-06	1.26447e-06	1.2416e-06	1.18578e-06
0.022	8.57335e-07	8.48698e-07	8.40618e-07	8.42796e-07	8.52535e-07	8.4691e-07	8.54547e-07	8.34615e-07	8.23473e-07	8.01985e-07	8.05974e-07	7.84343e-07	7.90602e-07	7.75048e-07	7.67096e-07	7.67517e-07	7.68674e-07	7.66654e-07	7.66815e-07	7.71507e-07	7.73355e-07	7.72563e-07	7.74294e-07	7.66072e-07	7.66585e-07	7.56327e-07	7.47417e-07	7.4915e-07	7.22448e-07	7.35626e-07	7.33984e-07	7.55113e-07	8.15491e-07	8.39617e-07	9.09256e-07	9.24068e-07	8.96495e-07	9.58357e-07	8.90085e-07	9.42364e-07	1.00608e-06	1.03966e-06	1.09585e-06	1.13034e-06	1.13831e-06	1.19058e-06	1.20068e-06	1.18174e-06	1.12759e-06
0.0218	8.36426e-07	8.31031e-07	8.25862e-07	8.31283e-07	8.38692e-07	8.39347e-07	8.48756e-07	8.27694e-07	8.17515e-07	7.92173e-07	7.97215e-07	7.72079e-07	7.79109e-07	7.61844e-07	7.51501e-07	7.4947e-07	7.49538e-07	7.46283e-07	7.46278e-07	7.51312e-07	7.52217e-07	7.49173e-07	7.54035e-07	7.4467e-07	7.44029e-07	7.32951e-07	7.24632e-07	7.24411e-07	6.98025e-07	7.0499e-07	7.02483e-07	7.21101e-07	7.71826e-07	7.9069e-07	8.61286e-07	8.73009e-07	8.45681e-07	9.02887e-07	8.36357e-07	8.8726e-07	9.49087e-07	9.82429e-07	1.03893e-06	1.07349e-06	1.07729e-06	1.12592e-06	1.13824e-06	1.1236e-06	1.07139e-06
0.0216	8.14296e-07	8.12247e-07	8.10751e-07	8.18439e-07	8.2357e-07	8.31614e-07	8.41842e-07	8.20139e-07	8.10606e-07	7.82701e-07	7.88807e-07	7.6005e-07	7.67927e-07	7.49169e-07	7.36363e-07	7.31685e-07	7.3062e-07	7.26093e-07	7.26129e-07	7.31679e-07	7.31641e-07	7.24985e-07	7.33821e-07	7.23777e-07	7.21594e-07	7.09476e-07	7.02354e-07	6.99684e-07	6.74792e-07	6.75781e-07	6.72236e-07	6.88395e-07	7.28923e-07	7.4412e-07	8.133e-07	8.23702e-07	7.97803e-07	8.50265e-07	7.853e-07	8.35105e-07	8.95126e-07	9.28324e-07	9.84577e-07	1.01893e-06	1.01874e-06	1.06323e-06	1.07829e-06	1.06743e-06	1.0175e-06
0.0214	7.91837e-07	7.9269e-07	7.95362e-07	8.04161e-07	8.07573e-07	8.2327e-07	8.33533e-07	8.12685e-07	8.02996e-07	7.73381e-07	7.80776e-07	7.48435e-07	7.57032e-07	7.37074e-07	7.21613e-07	7.14103e-07	7.11993e-07	7.06381e-07	7.06337e-07	7.12315e-07	7.11365e-07	7.00684e-07	7.13573e-07	7.04014e-07	6.99662e-07	6.86111e-07	6.80845e-07	6.75168e-07	6.52424e-07	6.48023e-07	6.43312e-07	6.56885e-07	6.87105e-07	6.99672e-07	7.64748e-07	7.75667e-07	7.52678e-07	7.99909e-07	7.37556e-07	7.86147e-07	8.43685e-07	8.77531e-07	9.32342e-07	9.66308e-07	9.62346e-07	1.00243e-06	1.02047e-06	1.0129e-06	9.65806e-07
0.0212	7.6892e-07	7.72726e-07	7.79357e-07	7.8852e-07	7.90907e-07	8.13706e-07	8.23539e-07	8.05558e-07	7.95194e-07	7.64294e-07	7.72965e-07	7.37428e-07	7.46602e-07	7.25608e-07	7.07241e-07	6.96781e-07	6.93525e-07	6.87338e-07	6.8702e-07	6.92643e-07	6.91262e-07	6.7703e-07	6.93362e-07	6.85358e-07	6.7842e-07	6.63463e-07	6.60507e-07	6.51464e-07	6.30588e-07	6.21551e-07	6.16076e-07	6.26286e-07	6.46825e-07	6.58188e-07	7.17106e-07	7.28853e-07	7.10674e-07	7.51766e-07	6.93399e-07	7.3985e-07	7.94886e-07	8.29816e-07	8.81767e-07	9.14408e-07	9.08732e-07	9.43955e-07	9.6492e-07	9.59911e-07	9.15909e-07
0.021	7.45595e-07	7.52625e-07	7.62429e-07	7.71944e-07	7.73825e-07	8.02758e-07	8.11923e-07	7.98587e-07	7.87488e-07	7.55666e-07	7.6552e-07	7.27113e-07	7.36776e-07	7.14833e-07	6.9334e-07	6.79859e-07	6.752e-07	6.69093e-07	6.68015e-07	6.72991e-07	6.71171e-07	6.54984e-07	6.73419e-07	6.67399e-07	6.5818e-07	6.41819e-07	6.41007e-07	6.2886e-07	6.09192e-07	5.96255e-07	5.90413e-07	5.96333e-07	6.08512e-07	6.20005e-07	6.72321e-07	6.84056e-07	6.71685e-07	7.06026e-07	6.52731e-07	6.95957e-07	7.48777e-07	7.84822e-07	8.32893e-07	8.62876e-07	8.58209e-07	8.88137e-07	9.11769e-07	9.08159e-07	8.67765e-07
0.0208	7.22154e-07	7.32668e-07	7.44165e-07	7.54637e-07	7.56451e-07	7.90689e-07	7.99075e-07	7.91536e-07	7.79785e-07	7.47473e-07	7.58297e-07	7.17526e-07	7.27705e-07	7.04811e-07	6.80123e-07	6.63482e-07	6.57133e-07	6.5164e-07	6.49028e-07	6.53524e-07	6.5116e-07	6.34703e-07	6.53616e-07	6.50094e-07	6.38711e-07	6.21472e-07	6.22146e-07	6.07223e-07	5.88543e-07	5.7152e-07	5.6608e-07	5.67207e-07	5.72686e-07	5.84884e-07	6.30503e-07	6.41681e-07	6.34787e-07	6.62854e-07	6.14911e-07	6.54471e-07	7.05021e-07	7.42121e-07	7.85936e-07	8.11747e-07	8.10637e-07	8.35267e-07	8.60999e-07	8.57709e-07	8.21231e-07
0.0206	6.98628e-07	7.13393e-07	7.2473e-07	7.36673e-07	7.38555e-07	7.77347e-07	7.85422e-07	7.83982e-07	7.71827e-07	7.39672e-07	7.51098e-07	7.08534e-07	7.19527e-07	6.95571e-07	6.67741e-07	6.47748e-07	6.3943e-07	6.34866e-07	6.29966e-07	6.33909e-07	6.31418e-07	6.15899e-07	6.34299e-07	6.32874e-07	6.19644e-07	6.02313e-07	6.03662e-07	5.86908e-07	5.68852e-07	5.47397e-07	5.42839e-07	5.39018e-07	5.3977e-07	5.52396e-07	5.91266e-07	6.01739e-07	5.98647e-07	6.2239e-07	5.79954e-07	6.15132e-07	6.62924e-07	7.00828e-07	7.4091e-07	7.62162e-07	7.65819e-07	7.8545e-07	8.12335e-07	8.08861e-07	7.76112e-07
0.0204	6.7503e-07	6.94851e-07	7.04268e-07	7.18202e-07	7.19865e-07	7.62233e-07	7.71325e-07	7.75635e-07	7.63368e-07	7.32425e-07	7.4381e-07	7.00054e-07	7.12273e-07	6.87081e-07	6.56246e-07	6.32801e-07	6.22365e-07	6.18501e-07	6.10867e-07	6.14454e-07	6.11978e-07	5.98465e-07	6.15644e-07	6.149e-07	6.00668e-07	5.84055e-07	5.85624e-07	5.68394e-07	5.50027e-07	5.24654e-07	5.20147e-07	5.11643e-07	5.09856e-07	5.2194e-07	5.54167e-07	5.64187e-07	5.62522e-07	5.84456e-07	5.47564e-07	5.77565e-07	6.22567e-07	6.60218e-07	6.97901e-07	7.14805e-07	7.23121e-07	7.38709e-07	7.6566e-07	7.61812e-07	7.31932e-07
0.0202	6.51349e-07	6.76591e-07	6.82932e-07	6.99085e-07	7.00289e-07	7.44953e-07	7.56718e-07	7.66232e-07	7.54463e-07	7.25534e-07	7.36312e-07	6.92213e-07	7.06153e-07	6.7932e-07	6.45623e-07	6.18778e-07	6.05939e-07	6.02338e-07	5.92139e-07	5.95667e-07	5.92661e-07	5.82032e-07	5.97533e-07	5.95934e-07	5.81598e-07	5.66377e-07	5.67666e-07	5.5139e-07	5.32113e-07	5.0379e-07	4.97671e-07	4.85333e-07	4.82514e-07	4.93171e-07	5.19253e-07	5.29101e-07	5.26949e-07	5.48794e-07	5.17005e-07	5.41492e-07	5.83765e-07	6.20689e-07	6.57104e-07	6.7008e-07	6.81872e-07	6.94727e-07	7.20796e-07	7.16819e-07	6.88489e-07
0.02	6.28002e-07	6.58123e-07	6.6088e-07	6.79019e-07	6.7993e-07	7.25604e-07	7.41317e-07	7.55536e-07	7.45264e-07	7.18999e-07	7.28709e-07	6.85087e-07	7.01938e-07	6.72179e-07	6.35941e-07	6.05736e-07	5.90053e-07	5.86134e-07	5.74111e-07	5.7809e-07	5.73805e-07	5.66411e-07	5.79349e-07	5.76624e-07	5.62505e-07	5.48731e-07	5.49835e-07	5.35455e-07	5.14837e-07	4.84768e-07	4.75694e-07	4.60402e-07	4.57051e-07	4.66255e-07	4.86756e-07	4.96887e-07	4.93292e-07	5.15509e-07	4.87599e-07	5.07276e-07	5.46574e-07	5.82894e-07	6.18233e-07	6.28325e-07	6.42152e-07	6.52957e-07	6.78005e-07	6.74076e-07	6.46509e-07
0.0198	6.05307e-07	6.39252e-07	6.38397e-07	6.58334e-07	6.59012e-07	7.04836e-07	7.24887e-07	7.43373e-07	7.35582e-07	7.12707e-07	7.21169e-07	6.78614e-07	6.99326e-07	6.65437e-07	6.27253e-07	5.93533e-07	5.74865e-07	5.69987e-07	5.57212e-07	5.6195e-07	5.55634e-07	5.51652e-07	5.60555e-07	5.57607e-07	5.43615e-07	5.31332e-07	5.32559e-07	5.20106e-07	4.9793e-07	4.66952e-07	4.54588e-07	4.37058e-07	4.33332e-07	4.40717e-07	4.56545e-07	4.6724e-07	4.61905e-07	4.84653e-07	4.59246e-07	4.75443e-07	5.11852e-07	5.469e-07	5.81114e-07	5.8933e-07	6.0378e-07	6.13228e-07	6.37501e-07	6.3351e-07	6.07255e-07
0.0196	5.83452e-07	6.19936e-07	6.15742e-07	6.37352e-07	6.37817e-07	6.83455e-07	7.07371e-07	7.29443e-07	7.25167e-07	7.06422e-07	7.13629e-07	6.72582e-07	6.9692e-07	6.58993e-07	6.19511e-07	5.82043e-07	5.6058e-07	5.54472e-07	5.4146e-07	5.47065e-07	5.38056e-07	5.37719e-07	5.41292e-07	5.38757e-07	5.25086e-07	5.14167e-07	5.15743e-07	5.05191e-07	4.81779e-07	4.49709e-07	4.35058e-07	4.15723e-07	4.11121e-07	4.15768e-07	4.28548e-07	4.39253e-07	4.32728e-07	4.56302e-07	4.32075e-07	4.45832e-07	4.79679e-07	5.12702e-07	5.45728e-07	5.52235e-07	5.6685e-07	5.75789e-07	5.99096e-07	5.95028e-07	5.70263e-07
0.0194	5.62259e-07	6.00171e-07	5.93349e-07	6.1578e-07	6.16574e-07	6.61947e-07	6.8863e-07	7.13699e-07	7.13796e-07	6.99784e-07	7.06038e-07	6.66944e-07	6.93254e-07	6.52895e-07	6.12542e-07	5.71391e-07	5.47259e-07	5.39911e-07	5.26789e-07	5.32803e-07	5.20933e-07	5.23922e-07	5.21987e-07	5.20141e-07	5.07199e-07	4.97203e-07	4.99847e-07	4.90469e-07	4.6664e-07	4.33048e-07	4.16893e-07	3.96579e-07	3.89747e-07	3.91317e-07	4.02014e-07	4.12868e-07	4.05638e-07	4.29855e-07	4.06223e-07	4.18435e-07	4.49844e-07	4.80721e-07	5.11657e-07	5.17065e-07	5.30993e-07	5.4081e-07	5.62453e-07	5.58576e-07	5.35246e-07
0.0192	5.41329e-07	5.79677e-07	5.71375e-07	5.93473e-07	5.95551e-07	6.40109e-07	6.68586e-07	6.96454e-07	7.01382e-07	6.92556e-07	6.98131e-07	6.61663e-07	6.87074e-07	6.47199e-07	6.06194e-07	5.61783e-07	5.34952e-07	5.26276e-07	5.13074e-07	5.18701e-07	5.04378e-07	5.09819e-07	5.02765e-07	5.02234e-07	4.90069e-07	4.80632e-07	4.85127e-07	4.75925e-07	4.52496e-07	4.17349e-07	3.99812e-07	3.79325e-07	3.69029e-07	3.68448e-07	3.76778e-07	3.87897e-07	3.80357e-07	4.05017e-07	3.81841e-07	3.93158e-07	4.22553e-07	4.50865e-07	4.78851e-07	4.83651e-07	4.96317e-07	5.08326e-07	5.27704e-07	5.24078e-07	5.02434e-07
0.019	5.20306e-07	5.5856e-07	5.49671e-07	5.70596e-07	5.75125e-07	6.1793e-07	6.47318e-07	6.78131e-07	6.87986e-07	6.84627e-07	6.8978e-07	6.56579e-07	6.77669e-07	6.41927e-07	6.00427e-07	5.53291e-07	5.23585e-07	5.13366e-07	5.00124e-07	5.04546e-07	4.88515e-07	4.95749e-07	4.84142e-07	4.85221e-07	4.73668e-07	4.64412e-07	4.71312e-07	4.6176e-07	4.38999e-07	4.02716e-07	3.84028e-07	3.63132e-07	3.49249e-07	3.47941e-07	3.53034e-07	3.63846e-07	3.56663e-07	3.8156e-07	3.58903e-07	3.69673e-07	3.9755e-07	4.22634e-07	4.47743e-07	4.51957e-07	4.63375e-07	4.78069e-07	4.94992e-07	4.91635e-07	4.71766e-07
0.0188	4.99036e-07	5.36677e-07	5.28299e-07	5.4785e-07	5.55431e-07	5.95592e-07	6.25288e-07	6.59054e-07	6.73527e-07	6.75865e-07	6.80746e-07	6.51472e-07	6.64784e-07	6.36994e-07	5.95244e-07	5.45918e-07	5.13116e-07	5.01041e-07	4.87831e-07	4.90357e-07	4.73581e-07	4.81846e-07	4.66615e-07	4.68822e-07	4.58112e-07	4.48562e-07	4.58179e-07	4.47965e-07	4.2609e-07	3.88939e-07	3.69783e-07	3.47599e-07	3.30549e-07	3.29695e-07	3.30573e-07	3.40975e-07	3.34614e-07	3.59208e-07	3.37559e-07	3.47752e-07	3.74487e-07	3.95428e-07	4.18454e-07	4.22764e-07	4.32678e-07	4.49757e-07	4.64487e-07	4.61138e-07	4.42696e-07
0.0186	4.77123e-07	5.14278e-07	5.07344e-07	5.25653e-07	5.3602e-07	5.73254e-07	6.03002e-07	6.395e-07	6.58075e-07	6.66382e-07	6.70725e-07	6.46293e-07	6.48764e-07	6.3216e-07	5.90602e-07	5.39499e-07	5.03614e-07	4.89334e-07	4.76167e-07	4.76111e-07	4.59692e-07	4.68103e-07	4.502e-07	4.52782e-07	4.43331e-07	4.32976e-07	4.45598e-07	4.34541e-07	4.13897e-07	3.75804e-07	3.56832e-07	3.32939e-07	3.12851e-07	3.12693e-07	3.09572e-07	3.19572e-07	3.14176e-07	3.37731e-07	3.1781e-07	3.26936e-07	3.5255e-07	3.6927e-07	3.9098e-07	3.95777e-07	4.04155e-07	4.23096e-07	4.35779e-07	4.32755e-07	4.15395e-07
0.0184	4.54682e-07	4.9147e-07	4.86716e-07	5.04615e-07	5.16592e-07	5.51094e-07	5.80786e-07	6.19737e-07	6.41561e-07	6.55862e-07	6.59512e-07	6.40896e-07	6.30366e-07	6.2718e-07	5.86449e-07	5.34135e-07	4.95031e-07	4.78464e-07	4.65163e-07	4.62139e-07	4.46588e-07	4.54347e-07	4.35142e-07	4.37293e-07	4.29304e-07	4.17958e-07	4.33176e-07	4.21577e-07	4.02289e-07	3.63078e-07	3.45201e-07	3.19453e-07	2.96309e-07	2.96513e-07	2.90403e-07	2.99217e-07	2.95291e-07	3.16495e-07	2.99479e-07	3.07131e-07	3.31014e-07	3.44845e-07	3.6518e-07	3.70829e-07	3.77862e-07	3.97781e-07	4.08476e-07	4.06614e-07	3.89977e-07
0.0182	4.31882e-07	4.68711e-07	4.66283e-07	4.85044e-07	4.96948e-07	5.29195e-07	5.59061e-07	5.99789e-07	6.24358e-07	6.44128e-07	6.47159e-07	6.34963e-07	6.10252e-07	6.21967e-07	5.82697e-07	5.2984e-07	4.87413e-07	4.68516e-07	4.54542e-07	4.48626e-07	4.34391e-07	4.40741e-07	4.21177e-07	4.22751e-07	4.15526e-07	4.03911e-07	4.20887e-07	4.09032e-07	3.90961e-07	3.5084e-07	3.34701e-07	3.0727e-07	2.81029e-07	2.81308e-07	2.73223e-07	2.80227e-07	2.78226e-07	2.95633e-07	2.82297e-07	2.883e-07	3.10065e-07	3.22076e-07	3.40833e-07	3.4771e-07	3.53748e-07	3.73475e-07	3.82669e-07	3.8257e-07	3.6635e-07
0.018	4.08473e-07	4.46145e-07	4.46119e-07	4.66987e-07	4.77189e-07	5.07454e-07	5.38169e-07	5.79349e-07	6.06717e-07	6.31251e-07	6.33666e-07	6.28305e-07	5.8908e-07	6.16358e-07	5.79208e-07	5.26264e-07	4.80624e-07	4.59517e-07	4.44368e-07	4.3559e-07	4.22717e-07	4.27426e-07	4.07787e-07	4.09185e-07	4.01601e-07	3.90949e-07	4.08832e-07	3.96722e-07	3.79693e-07	3.39379e-07	3.25006e-07	2.95972e-07	2.67138e-07	2.66889e-07	2.57867e-07	2.63053e-07	2.6257e-07	2.75564e-07	2.65778e-07	2.70357e-07	2.89618e-07	3.00688e-07	3.17748e-07	3.26102e-07	3.31355e-07	3.49878e-07	3.58619e-07	3.60324e-07	3.44238e-07
0.0178	3.8474e-07	4.23412e-07	4.25995e-07	4.50212e-07	4.57874e-07	4.85887e-07	5.17948e-07	5.58074e-07	5.88736e-07	6.17239e-07	6.18989e-07	6.20782e-07	5.67617e-07	6.10271e-07	5.75794e-07	5.23114e-07	4.74467e-07	4.51367e-07	4.34826e-07	4.2292e-07	4.11171e-07	4.14392e-07	3.9478e-07	3.96207e-07	3.87791e-07	3.79069e-07	3.9718e-07	3.84767e-07	3.68455e-07	3.28603e-07	3.15801e-07	2.85056e-07	2.54333e-07	2.52756e-07	2.43815e-07	2.47192e-07	2.48079e-07	2.5658e-07	2.50121e-07	2.53564e-07	2.69897e-07	2.80561e-07	2.9561e-07	3.05776e-07	3.10387e-07	3.27332e-07	3.36728e-07	3.39735e-07	3.23548e-07
0.0176	3.61192e-07	4.00459e-07	4.0595e-07	4.34229e-07	4.39155e-07	4.64612e-07	4.98184e-07	5.36027e-07	5.70253e-07	6.02118e-07	6.0343e-07	6.12191e-07	5.46506e-07	6.03529e-07	5.72316e-07	5.20283e-07	4.69096e-07	4.44187e-07	4.26053e-07	4.10513e-07	3.9958e-07	4.01526e-07	3.82387e-07	3.83655e-07	3.74529e-07	3.68076e-07	3.85984e-07	3.73014e-07	3.57353e-07	3.18253e-07	3.07055e-07	2.74447e-07	2.42066e-07	2.39165e-07	2.30691e-07	2.32465e-07	2.3443e-07	2.39227e-07	2.35249e-07	2.37777e-07	2.50948e-07	2.61806e-07	2.74636e-07	2.86462e-07	2.90779e-07	3.06681e-07	3.17093e-07	3.20801e-07	3.04068e-07
0.0174	3.38135e-07	3.77796e-07	3.86441e-07	4.18848e-07	4.20844e-07	4.4381e-07	4.78634e-07	5.13608e-07	5.51287e-07	5.85835e-07	5.87288e-07	6.02342e-07	5.26291e-07	5.95972e-07	5.68641e-07	5.1761e-07	4.64696e-07	4.38125e-07	4.17842e-07	3.98705e-07	3.87883e-07	3.89008e-07	3.70662e-07	3.71425e-07	3.61765e-07	3.5762e-07	3.74894e-07	3.61235e-07	3.46347e-07	3.08394e-07	2.98654e-07	2.64712e-07	2.30228e-07	2.26481e-07	2.18274e-07	2.18639e-07	2.21623e-07	2.23563e-07	2.20981e-07	2.22747e-07	2.32917e-07	2.44479e-07	2.55179e-07	2.6811e-07	2.72422e-07	2.8795e-07	2.9962e-07	3.03274e-07	2.85907e-07
0.0172	3.15536e-07	3.55986e-07	3.67706e-07	4.03787e-07	4.02886e-07	4.23781e-07	4.59163e-07	4.90906e-07	5.32014e-07	5.68522e-07	5.70715e-07	5.91261e-07	5.07285e-07	5.87683e-07	5.64643e-07	5.1506e-07	4.61268e-07	4.33017e-07	4.10131e-07	3.87245e-07	3.76346e-07	3.76602e-07	3.59588e-07	3.59264e-07	3.49662e-07	3.47425e-07	3.63724e-07	3.49331e-07	3.35533e-07	2.99003e-07	2.90626e-07	2.56167e-07	2.18981e-07	2.14631e-07	2.06543e-07	2.0557e-07	2.09732e-07	2.09185e-07	2.0743e-07	2.08427e-07	2.16073e-07	2.28338e-07	2.37179e-07	2.51111e-07	2.55367e-07	2.70853e-07	2.84261e-07	2.86966e-07	2.69308e-07
0.017	2.93279e-07	3.35233e-07	3.49353e-07	3.88676e-07	3.85509e-07	4.04802e-07	4.39992e-07	4.68154e-07	5.12379e-07	5.50341e-07	5.53563e-07	5.79014e-07	4.8968e-07	5.78683e-07	5.60224e-07	5.12583e-07	4.58776e-07	4.28513e-07	4.02811e-07	3.76332e-07	3.65114e-07	3.64339e-07	3.49037e-07	3.47168e-07	3.38168e-07	3.37236e-07	3.52539e-07	3.37431e-07	3.2524e-07	2.89848e-07	2.83132e-07	2.48574e-07	2.0862e-07	2.0346e-07	1.9552e-07	1.93504e-07	1.98461e-07	1.96009e-07	1.94858e-07	1.95233e-07	2.00768e-07	2.13155e-07	2.2077e-07	2.35268e-07	2.39375e-07	2.55048e-07	2.70723e-07	2.71804e-07	2.54159e-07
0.0168	2.71568e-07	3.14973e-07	3.31292e-07	3.73087e-07	3.68863e-07	3.87123e-07	4.21256e-07	4.45545e-07	4.92616e-07	5.31354e-07	5.35882e-07	5.6569e-07	4.73447e-07	5.68922e-07	5.55172e-07	5.10088e-07	4.57046e-07	4.24489e-07	3.95857e-07	3.6655e-07	3.54017e-07	3.52079e-07	3.38889e-07	3.35269e-07	3.27298e-07	3.26895e-07	3.41289e-07	3.25722e-07	3.15511e-07	2.80664e-07	2.75979e-07	2.41685e-07	1.99573e-07	1.93159e-07	1.84954e-07	1.82492e-07	1.88059e-07	1.84295e-07	1.83364e-07	1.83621e-07	1.86814e-07	1.98992e-07	2.05931e-07	2.20422e-07	2.24387e-07	2.40352e-07	2.58679e-07	2.57766e-07	2.40275e-07
0.0166	2.50678e-07	2.94651e-07	3.13617e-07	3.56884e-07	3.52828e-07	3.70726e-07	4.02592e-07	4.23206e-07	4.73057e-07	5.11805e-07	5.17586e-07	5.51225e-07	4.58369e-07	5.58335e-07	5.49314e-07	5.07537e-07	4.56059e-07	4.21113e-07	3.89087e-07	3.57958e-07	3.4358e-07	3.40052e-07	3.29121e-07	3.23561e-07	3.17125e-07	3.16217e-07	3.29965e-07	3.14193e-07	3.06356e-07	2.71612e-07	2.68865e-07	2.35249e-07	1.91712e-07	1.83843e-07	1.74965e-07	1.7247e-07	1.78269e-07	1.73903e-07	1.72928e-07	1.73403e-07	1.74336e-07	1.85918e-07	1.92493e-07	2.06568e-07	2.10554e-07	2.26913e-07	2.47965e-07	2.44608e-07	2.27642e-07
0.0164	2.30436e-07	2.74174e-07	2.9632e-07	3.4083e-07	3.37531e-07	3.55372e-07	3.84091e-07	4.01707e-07	4.53658e-07	4.92174e-07	4.98677e-07	5.35527e-07	4.44315e-07	5.46936e-07	5.42571e-07	5.04779e-07	4.55476e-07	4.18607e-07	3.82265e-07	3.50306e-07	3.34411e-07	3.28229e-07	3.19548e-07	3.11949e-07	3.07725e-07	3.0529e-07	3.18721e-07	3.02715e-07	2.97711e-07	2.62873e-07	2.61589e-07	2.2935e-07	1.84886e-07	1.75578e-07	1.65818e-07	1.63137e-07	1.69107e-07	1.64385e-07	1.63608e-07	1.64378e-07	1.63045e-07	1.73668e-07	1.80275e-07	1.93419e-07	1.97945e-07	2.1463e-07	2.38275e-07	2.32147e-07	2.1616e-07
0.0162	2.10996e-07	2.54617e-07	2.79205e-07	3.25278e-07	3.23112e-07	3.40989e-07	3.66286e-07	3.81624e-07	4.34203e-07	4.72643e-07	4.79309e-07	5.18596e-07	4.31321e-07	5.34753e-07	5.34849e-07	5.01615e-07	4.55124e-07	4.1684e-07	3.75522e-07	3.43559e-07	3.26685e-07	3.16665e-07	3.10064e-07	3.00611e-07	2.98899e-07	2.94312e-07	3.07416e-07	2.91465e-07	2.89417e-07	2.54532e-07	2.5423e-07	2.24043e-07	1.78785e-07	1.68367e-07	1.5739e-07	1.54514e-07	1.6076e-07	1.55229e-07	1.55457e-07	1.56175e-07	1.52573e-07	1.62272e-07	1.6925e-07	1.81219e-07	1.86481e-07	2.03236e-07	2.29355e-07	2.20269e-07	2.05701e-07
0.016	1.9271e-07	2.36402e-07	2.62093e-07	3.10144e-07	3.09287e-07	3.27207e-07	3.49403e-07	3.63269e-07	4.14976e-07	4.53212e-07	4.59602e-07	5.00669e-07	4.19611e-07	5.21818e-07	5.26036e-07	4.97947e-07	4.54872e-07	4.1558e-07	3.6953e-07	3.37592e-07	3.20207e-07	3.05767e-07	3.00884e-07	2.89572e-07	2.90392e-07	2.83639e-07	2.96187e-07	2.80539e-07	2.81377e-07	2.46744e-07	2.47105e-07	2.19132e-07	1.7301e-07	1.62171e-07	1.49514e-07	1.46536e-07	1.53166e-07	1.4636e-07	1.48461e-07	1.48467e-07	1.43068e-07	1.52157e-07	1.59311e-07	1.70227e-07	1.76281e-07	1.92659e-07	2.212e-07	2.09136e-07	1.95832e-07
0.0158	1.75877e-07	2.19178e-07	2.44794e-07	2.95057e-07	2.95737e-07	3.13714e-07	3.33412e-07	3.46609e-07	3.96156e-07	4.33995e-07	4.39555e-07	4.8198e-07	4.09494e-07	5.07992e-07	5.16032e-07	4.93705e-07	4.54505e-07	4.14715e-07	3.64708e-07	3.32126e-07	3.14455e-07	2.95794e-07	2.91902e-07	2.78826e-07	2.8192e-07	2.73303e-07	2.85108e-07	2.70162e-07	2.73538e-07	2.39387e-07	2.40191e-07	2.14214e-07	1.675e-07	1.56833e-07	1.4235e-07	1.38939e-07	1.46359e-07	1.3771e-07	1.42563e-07	1.41047e-07	1.34717e-07	1.43475e-07	1.50202e-07	1.60151e-07	1.67078e-07	1.83021e-07	2.13818e-07	1.99061e-07	1.86484e-07
0.0156	1.6045e-07	2.0273e-07	2.27333e-07	2.79574e-07	2.82371e-07	3.00683e-07	3.18141e-07	3.31276e-07	3.77745e-07	4.15164e-07	4.19283e-07	4.62791e-07	4.01065e-07	4.93245e-07	5.04814e-07	4.88731e-07	4.53672e-07	4.14146e-07	3.60724e-07	3.2685e-07	3.08964e-07	2.86974e-07	2.8295e-07	2.68147e-07	2.73517e-07	2.63608e-07	2.74004e-07	2.60448e-07	2.65789e-07	2.32463e-07	2.33497e-07	2.09284e-07	1.62468e-07	1.52237e-07	1.36153e-07	1.31959e-07	1.40461e-07	1.29494e-07	1.3777e-07	1.33938e-07	1.27278e-07	1.35805e-07	1.41932e-07	1.5102e-07	1.58677e-07	1.74589e-07	2.06879e-07	1.9019e-07	1.77922e-07
0.0154	1.46324e-07	1.8721e-07	2.10201e-07	2.63644e-07	2.69103e-07	2.87881e-07	3.0356e-07	3.17038e-07	3.60073e-07	3.96817e-07	3.98985e-07	4.4337e-07	3.9445e-07	4.77635e-07	4.92421e-07	4.82864e-07	4.52269e-07	4.13736e-07	3.57509e-07	3.21882e-07	3.03278e-07	2.79473e-07	2.73981e-07	2.57637e-07	2.65204e-07	2.5478e-07	2.6303e-07	2.51203e-07	2.57867e-07	2.26085e-07	2.27094e-07	2.04569e-07	1.58232e-07	1.48318e-07	1.30868e-07	1.25792e-07	1.35436e-07	1.22175e-07	1.34048e-07	1.27385e-07	1.20674e-07	1.28615e-07	1.34367e-07	1.43039e-07	1.51084e-07	1.66869e-07	2.00223e-07	1.8213e-07	1.69874e-07
0.0152	1.33362e-07	1.72703e-07	1.93541e-07	2.47592e-07	2.55828e-07	2.75026e-07	2.89765e-07	3.03414e-07	3.43202e-07	3.78892e-07	3.78906e-07	4.23831e-07	3.8967e-07	4.61198e-07	4.78952e-07	4.75928e-07	4.506e-07	4.1322e-07	3.55093e-07	3.17937e-07	2.97515e-07	2.73138e-07	2.65159e-07	2.47591e-07	2.56806e-07	2.46692e-07	2.52542e-07	2.42513e-07	2.49745e-07	2.20154e-07	2.20986e-07	2.00304e-07	1.54596e-07	1.44925e-07	1.26281e-07	1.20721e-07	1.3106e-07	1.1586e-07	1.31396e-07	1.21852e-07	1.1466e-07	1.21631e-07	1.2752e-07	1.35981e-07	1.44267e-07	1.5958e-07	1.93967e-07	1.74597e-07	1.62182e-07
0.015	1.21398e-07	1.58998e-07	1.77272e-07	2.31462e-07	2.4265e-07	2.61813e-07	2.76617e-07	2.90383e-07	3.27233e-07	3.61254e-07	3.59327e-07	4.04358e-07	3.86319e-07	4.44117e-07	4.64565e-07	4.67881e-07	4.4867e-07	4.1235e-07	3.53563e-07	3.15245e-07	2.92001e-07	2.67429e-07	2.56801e-07	2.38104e-07	2.48035e-07	2.3901e-07	2.42503e-07	2.3436e-07	2.41396e-07	2.14493e-07	2.15116e-07	1.96573e-07	1.51598e-07	1.42069e-07	1.22428e-07	1.16789e-07	1.27291e-07	1.10618e-07	1.29601e-07	1.17524e-07	1.09332e-07	1.14705e-07	1.21392e-07	1.29811e-07	1.38195e-07	1.52688e-07	1.87735e-07	1.67409e-07	1.546e-07
0.0148	1.10136e-07	1.45873e-07	1.61694e-07	2.15579e-07	2.29277e-07	2.48214e-07	2.64127e-07	2.7763e-07	3.11948e-07	3.4405e-07	3.40628e-07	3.85093e-07	3.83715e-07	4.26561e-07	4.49276e-07	4.58932e-07	4.46388e-07	4.11112e-07	3.52538e-07	3.13621e-07	2.87242e-07	2.62029e-07	2.4931e-07	2.29006e-07	2.38792e-07	2.31623e-07	2.32826e-07	2.2658e-07	2.32861e-07	2.09061e-07	2.09383e-07	1.93306e-07	1.49518e-07	1.39842e-07	1.19333e-07	1.13725e-07	1.24166e-07	1.06554e-07	1.28472e-07	1.14434e-07	1.04987e-07	1.081e-07	1.15841e-07	1.24547e-07	1.32644e-07	1.46069e-07	1.81122e-07	1.60589e-07	1.47062e-07
0.0146	9.96491e-08	1.33286e-07	1.46775e-07	2.00117e-07	2.15478e-07	2.34681e-07	2.52376e-07	2.65268e-07	2.97184e-07	3.276e-07	3.22871e-07	3.66104e-07	3.80969e-07	4.0876e-07	4.33168e-07	4.49154e-07	4.43625e-07	4.09408e-07	3.51947e-07	3.12879e-07	2.83772e-07	2.56762e-07	2.42556e-07	2.20318e-07	2.29405e-07	2.24252e-07	2.2341e-07	2.19122e-07	2.24435e-07	2.03935e-07	2.03827e-07	1.90243e-07	1.48427e-07	1.3823e-07	1.17004e-07	1.11272e-07	1.21728e-07	1.03655e-07	1.27911e-07	1.1239e-07	1.01697e-07	1.02381e-07	1.10768e-07	1.20218e-07	1.27491e-07	1.39792e-07	1.74046e-07	1.54301e-07	1.39783e-07
0.0144	8.98495e-08	1.21391e-07	1.32688e-07	1.85305e-07	2.01361e-07	2.21507e-07	2.41046e-07	2.53304e-07	2.82855e-07	3.11953e-07	3.05843e-07	3.47564e-07	3.773e-07	3.90864e-07	4.16448e-07	4.38453e-07	4.40036e-07	4.07233e-07	3.51928e-07	3.13243e-07	2.81358e-07	2.51699e-07	2.36271e-07	2.12611e-07	2.20464e-07	2.16608e-07	2.14276e-07	2.11932e-07	2.16101e-07	1.98967e-07	1.98601e-07	1.87294e-07	1.48097e-07	1.37105e-07	1.15317e-07	1.09315e-07	1.20017e-07	1.01968e-07	1.27777e-07	1.11399e-07	9.9604e-08	9.77296e-08	1.06402e-07	1.16924e-07	1.22883e-07	1.34034e-07	1.66622e-07	1.48086e-07	1.32832e-07
0.0142	8.08594e-08	1.10148e-07	1.19788e-07	1.70895e-07	1.87326e-07	2.08765e-07	2.29839e-07	2.41681e-07	2.68955e-07	2.97078e-07	2.89476e-07	3.2961e-07	3.7204e-07	3.72899e-07	3.99287e-07	4.26902e-07	4.35395e-07	4.04685e-07	3.52469e-07	3.14703e-07	2.79606e-07	2.4701e-07	2.30277e-07	2.06368e-07	2.12274e-07	2.08569e-07	2.05584e-07	2.04962e-07	2.0801e-07	1.94022e-07	1.93895e-07	1.84551e-07	1.47989e-07	1.36234e-07	1.14117e-07	1.07856e-07	1.1905e-07	1.01166e-07	1.28017e-07	1.11488e-07	9.85139e-08	9.40274e-08	1.02715e-07	1.14454e-07	1.18676e-07	1.28841e-07	1.58986e-07	1.41854e-07	1.2622e-07
0.014	7.30274e-08	9.95079e-08	1.0803e-07	1.57055e-07	1.73803e-07	1.96463e-07	2.18486e-07	2.30423e-07	2.55621e-07	2.83065e-07	2.74104e-07	3.12428e-07	3.64408e-07	3.54957e-07	3.81894e-07	4.14696e-07	4.29638e-07	4.02124e-07	3.53399e-07	3.16497e-07	2.78345e-07	2.42894e-07	2.24806e-07	2.01526e-07	2.04939e-07	2.00097e-07	1.97538e-07	1.98071e-07	2.00277e-07	1.89148e-07	1.89688e-07	1.82033e-07	1.47774e-07	1.35523e-07	1.13221e-07	1.06975e-07	1.1883e-07	1.00992e-07	1.28573e-07	1.12102e-07	9.80256e-08	9.11432e-08	9.94269e-08	1.12191e-07	1.14749e-07	1.24085e-07	1.5142e-07	1.35589e-07	1.19997e-07
0.0138	6.61927e-08	8.95367e-08	9.74695e-08	1.43982e-07	1.60935e-07	1.84581e-07	2.0709e-07	2.19608e-07	2.43152e-07	2.6982e-07	2.59621e-07	2.96299e-07	3.53898e-07	3.37267e-07	3.64459e-07	4.02116e-07	4.22692e-07	3.99475e-07	3.54634e-07	3.1808e-07	2.77612e-07	2.39804e-07	2.19903e-07	1.97819e-07	1.9833e-07	1.91369e-07	1.90108e-07	1.91311e-07	1.92945e-07	1.84476e-07	1.85708e-07	1.79763e-07	1.47358e-07	1.35031e-07	1.127e-07	1.06673e-07	1.19349e-07	1.01434e-07	1.29464e-07	1.13134e-07	9.79306e-08	8.90774e-08	9.641e-08	1.09701e-07	1.11004e-07	1.19702e-07	1.44171e-07	1.29401e-07	1.14245e-07
0.0136	5.99159e-08	8.02439e-08	8.79242e-08	1.31726e-07	1.48585e-07	1.7346e-07	1.95905e-07	2.09253e-07	2.31528e-07	2.57394e-07	2.45949e-07	2.81146e-07	3.40495e-07	3.20056e-07	3.47243e-07	3.89354e-07	4.14443e-07	3.96593e-07	3.56136e-07	3.1924e-07	2.77784e-07	2.37781e-07	2.15794e-07	1.95002e-07	1.92464e-07	1.82497e-07	1.83325e-07	1.84879e-07	1.86094e-07	1.80002e-07	1.81864e-07	1.77551e-07	1.46955e-07	1.34787e-07	1.12609e-07	1.06908e-07	1.20498e-07	1.0246e-07	1.30452e-07	1.14981e-07	9.82879e-08	8.78381e-08	9.35263e-08	1.06846e-07	1.07497e-07	1.1581e-07	1.37367e-07	1.23527e-07	1.09267e-07
0.0134	5.42464e-08	7.16346e-08	7.93505e-08	1.20285e-07	1.36753e-07	1.63268e-07	1.85364e-07	1.99365e-07	2.20467e-07	2.45598e-07	2.33142e-07	2.6682e-07	3.24437e-07	3.03479e-07	3.30464e-07	3.76449e-07	4.05009e-07	3.93092e-07	3.5753e-07	3.20172e-07	2.78966e-07	2.36719e-07	2.12685e-07	1.92721e-07	1.87347e-07	1.73763e-07	1.77144e-07	1.78675e-07	1.79664e-07	1.75677e-07	1.78265e-07	1.75251e-07	1.46664e-07	1.34747e-07	1.12888e-07	1.07694e-07	1.22223e-07	1.04055e-07	1.31412e-07	1.17537e-07	9.90908e-08	8.72815e-08	9.09437e-08	1.03719e-07	1.04228e-07	1.12334e-07	1.3094e-07	1.1812e-07	1.05117e-07
0.0132	4.91035e-08	6.40103e-08	7.19299e-08	1.09562e-07	1.25446e-07	1.53646e-07	1.75616e-07	1.89977e-07	2.09771e-07	2.34192e-07	2.21048e-07	2.5328e-07	3.06396e-07	2.87611e-07	3.14312e-07	3.63378e-07	3.9467e-07	3.8852e-07	3.58526e-07	3.20806e-07	2.81157e-07	2.36494e-07	2.10676e-07	1.90824e-07	1.82757e-07	1.656e-07	1.7136e-07	1.72664e-07	1.73593e-07	1.71498e-07	1.74994e-07	1.72925e-07	1.46508e-07	1.34984e-07	1.13533e-07	1.08958e-07	1.24419e-07	1.06173e-07	1.32391e-07	1.20412e-07	1.00231e-07	8.73484e-08	8.92226e-08	1.00581e-07	1.01336e-07	1.09141e-07	1.24749e-07	1.13429e-07	1.01315e-07
0.013	4.41751e-08	5.74974e-08	6.56921e-08	9.95729e-08	1.14703e-07	1.43908e-07	1.66481e-07	1.81127e-07	1.99372e-07	2.23159e-07	2.09634e-07	2.40635e-07	2.87573e-07	2.72478e-07	2.98806e-07	3.50124e-07	3.836e-07	3.8285e-07	3.59331e-07	3.21228e-07	2.84027e-07	2.37111e-07	2.09753e-07	1.89449e-07	1.78512e-07	1.58351e-07	1.65949e-07	1.66942e-07	1.67799e-07	1.67418e-07	1.71939e-07	1.70747e-07	1.46413e-07	1.35547e-07	1.14628e-07	1.10682e-07	1.2684e-07	1.08589e-07	1.33443e-07	1.23183e-07	1.01343e-07	8.79933e-08	8.82865e-08	9.76652e-08	9.88442e-08	1.06234e-07	1.18824e-07	1.09594e-07	9.77051e-08
0.0128	3.95437e-08	5.17318e-08	6.01601e-08	9.03794e-08	1.04567e-07	1.3408e-07	1.57458e-07	1.72731e-07	1.89431e-07	2.12564e-07	1.99003e-07	2.28918e-07	2.69496e-07	2.58091e-07	2.83929e-07	3.36691e-07	3.71936e-07	3.76259e-07	3.5998e-07	3.22133e-07	2.87139e-07	2.39023e-07	2.09905e-07	1.88768e-07	1.74356e-07	1.52229e-07	1.6088e-07	1.61462e-07	1.62209e-07	1.63452e-07	1.69063e-07	1.68706e-07	1.46447e-07	1.36325e-07	1.16209e-07	1.12794e-07	1.29337e-07	1.11266e-07	1.34606e-07	1.25498e-07	1.0236e-07	8.92444e-08	8.76056e-08	9.51684e-08	9.68205e-08	1.03691e-07	1.13469e-07	1.06569e-07	9.43832e-08
0.0126	3.53545e-08	4.65257e-08	5.50926e-08	8.20834e-08	9.50706e-08	1.24371e-07	1.48191e-07	1.64698e-07	1.80163e-07	2.02292e-07	1.89312e-07	2.18078e-07	2.53438e-07	2.44432e-07	2.69672e-07	3.22995e-07	3.59733e-07	3.69068e-07	3.60462e-07	3.23646e-07	2.90261e-07	2.4218e-07	2.10982e-07	1.88837e-07	1.70088e-07	1.472e-07	1.56181e-07	1.56214e-07	1.5682e-07	1.59707e-07	1.66381e-07	1.66696e-07	1.46567e-07	1.3717e-07	1.18e-07	1.15222e-07	1.31929e-07	1.1432e-07	1.3584e-07	1.27117e-07	1.03475e-07	9.1252e-08	8.68483e-08	9.32411e-08	9.52612e-08	1.01648e-07	1.09038e-07	1.04207e-07	9.15583e-08
0.0124	3.17197e-08	4.2079e-08	5.05159e-08	7.47676e-08	8.62496e-08	1.15122e-07	1.38843e-07	1.56711e-07	1.71532e-07	1.92391e-07	1.80669e-07	2.07888e-07	2.39792e-07	2.31415e-07	2.56028e-07	3.0907e-07	3.47138e-07	3.6144e-07	3.60249e-07	3.25462e-07	2.93395e-07	2.46326e-07	2.12933e-07	1.89472e-07	1.65502e-07	1.42884e-07	1.51739e-07	1.51361e-07	1.51667e-07	1.56133e-07	1.63897e-07	1.64723e-07	1.4679e-07	1.38022e-07	1.19922e-07	1.1796e-07	1.34366e-07	1.17891e-07	1.37187e-07	1.28028e-07	1.04989e-07	9.37255e-08	8.58935e-08	9.20787e-08	9.41831e-08	1.00248e-07	1.05896e-07	1.02506e-07	8.92669e-08
0.0122	2.86907e-08	3.8458e-08	4.64066e-08	6.84237e-08	7.80502e-08	1.06424e-07	1.29706e-07	1.48572e-07	1.63337e-07	1.82794e-07	1.72833e-07	1.98191e-07	2.27559e-07	2.19038e-07	2.42972e-07	2.95008e-07	3.34326e-07	3.53677e-07	3.58966e-07	3.2725e-07	2.96402e-07	2.51234e-07	2.1556e-07	1.90446e-07	1.60894e-07	1.39553e-07	1.47701e-07	1.47184e-07	1.46898e-07	1.52657e-07	1.61522e-07	1.62849e-07	1.47304e-07	1.38966e-07	1.21848e-07	1.20951e-07	1.36489e-07	1.22081e-07	1.39071e-07	1.28317e-07	1.0739e-07	9.65149e-08	8.47298e-08	9.18138e-08	9.36487e-08	9.96138e-08	1.04245e-07	1.0144e-07	8.77222e-08
0.012	2.61977e-08	3.54099e-08	4.26026e-08	6.26227e-08	7.04483e-08	9.82032e-08	1.20864e-07	1.40285e-07	1.55467e-07	1.73585e-07	1.65616e-07	1.88943e-07	2.16048e-07	2.07377e-07	2.30546e-07	2.81077e-07	3.21402e-07	3.45754e-07	3.56501e-07	3.28787e-07	2.99177e-07	2.56337e-07	2.18622e-07	1.91613e-07	1.56952e-07	1.37302e-07	1.44314e-07	1.43648e-07	1.42787e-07	1.4933e-07	1.59231e-07	1.61092e-07	1.48105e-07	1.40125e-07	1.23701e-07	1.241e-07	1.38275e-07	1.26666e-07	1.41286e-07	1.28079e-07	1.10559e-07	9.95846e-08	8.35454e-08	9.24696e-08	9.41783e-08	9.97149e-08	1.04014e-07	1.00864e-07	8.71442e-08
0.0118	2.40449e-08	3.27315e-08	3.88929e-08	5.69937e-08	6.34625e-08	9.03029e-08	1.12266e-07	1.32042e-07	1.47906e-07	1.64834e-07	1.59007e-07	1.80226e-07	2.05179e-07	1.96512e-07	2.1878e-07	2.67451e-07	3.08495e-07	3.37257e-07	3.52879e-07	3.29953e-07	3.01978e-07	2.6096e-07	2.21743e-07	1.93123e-07	1.54154e-07	1.35969e-07	1.41887e-07	1.40668e-07	1.39325e-07	1.46255e-07	1.56998e-07	1.59461e-07	1.49027e-07	1.41674e-07	1.2546e-07	1.27328e-07	1.39863e-07	1.31366e-07	1.4304e-07	1.27491e-07	1.13971e-07	1.03075e-07	8.28394e-08	9.39874e-08	9.57107e-08	1.00839e-07	1.05194e-07	1.00804e-07	8.7493e-08
0.0116	2.20882e-08	3.03387e-08	3.52238e-08	5.16407e-08	5.71295e-08	8.27478e-08	1.03926e-07	1.24075e-07	1.40646e-07	1.56686e-07	1.52888e-07	1.71991e-07	1.95054e-07	1.86419e-07	2.07656e-07	2.54157e-07	2.95639e-07	3.28027e-07	3.48109e-07	3.30521e-07	3.04842e-07	2.65232e-07	2.24826e-07	1.95108e-07	1.5276e-07	1.35403e-07	1.40142e-07	1.38287e-07	1.36587e-07	1.43574e-07	1.54894e-07	1.57867e-07	1.50005e-07	1.43677e-07	1.27335e-07	1.30589e-07	1.41385e-07	1.35937e-07	1.44051e-07	1.2675e-07	1.17397e-07	1.07114e-07	8.309e-08	9.62448e-08	9.7887e-08	1.03739e-07	1.07568e-07	1.01596e-07	8.88431e-08
0.0114	2.02547e-08	2.81692e-08	3.17253e-08	4.67597e-08	5.14821e-08	7.57095e-08	9.60144e-08	1.16533e-07	1.3365e-07	1.49147e-07	1.47066e-07	1.64136e-07	1.85706e-07	1.77102e-07	1.97139e-07	2.41318e-07	2.82879e-07	3.1816e-07	3.42209e-07	3.30339e-07	3.07559e-07	2.69546e-07	2.27951e-07	1.97115e-07	1.52867e-07	1.3548e-07	1.39055e-07	1.36405e-07	1.34442e-07	1.41304e-07	1.53065e-07	1.56341e-07	1.51045e-07	1.45933e-07	1.29506e-07	1.33904e-07	1.4298e-07	1.40214e-07	1.44491e-07	1.26082e-07	1.2065e-07	1.11851e-07	8.46176e-08	9.93224e-08	1.00151e-07	1.08184e-07	1.1082e-07	1.03533e-07	9.12404e-08
0.0112	1.85872e-08	2.61472e-08	2.85755e-08	4.24611e-08	4.64857e-08	6.91858e-08	8.87322e-08	1.09437e-07	1.26881e-07	1.4223e-07	1.41308e-07	1.56753e-07	1.77096e-07	1.68547e-07	1.87224e-07	2.29066e-07	2.70266e-07	3.07856e-07	3.35281e-07	3.29389e-07	3.10194e-07	2.73965e-07	2.314e-07	1.99076e-07	1.54299e-07	1.35913e-07	1.38604e-07	1.34738e-07	1.32885e-07	1.3951e-07	1.51467e-07	1.55077e-07	1.52129e-07	1.48254e-07	1.31889e-07	1.37144e-07	1.44682e-07	1.44171e-07	1.4478e-07	1.25619e-07	1.2378e-07	1.16907e-07	8.75908e-08	1.03125e-07	1.01645e-07	1.12737e-07	1.14762e-07	1.0672e-07	9.46846e-08
0.011	1.71033e-08	2.4296e-08	2.56992e-08	3.86712e-08	4.20598e-08	6.30375e-08	8.21117e-08	1.02748e-07	1.20262e-07	1.35855e-07	1.35489e-07	1.49874e-07	1.69179e-07	1.60687e-07	1.77922e-07	2.17471e-07	2.57866e-07	2.97223e-07	3.27559e-07	3.27727e-07	3.12366e-07	2.78373e-07	2.35015e-07	2.01521e-07	1.5661e-07	1.36554e-07	1.38816e-07	1.33293e-07	1.32046e-07	1.38241e-07	1.50063e-07	1.54146e-07	1.53242e-07	1.50557e-07	1.34448e-07	1.40372e-07	1.46488e-07	1.47951e-07	1.4508e-07	1.25412e-07	1.27074e-07	1.22169e-07	9.21092e-08	1.07526e-07	1.02304e-07	1.16428e-07	1.19146e-07	1.11155e-07	9.90372e-08
0.0108	1.57165e-08	2.25473e-08	2.30815e-08	3.52904e-08	3.81731e-08	5.71887e-08	7.60505e-08	9.62744e-08	1.13716e-07	1.29838e-07	1.29672e-07	1.43451e-07	1.6182e-07	1.5346e-07	1.69312e-07	2.06644e-07	2.45631e-07	2.86344e-07	3.19232e-07	3.25357e-07	3.13929e-07	2.82631e-07	2.38529e-07	2.04453e-07	1.59662e-07	1.37655e-07	1.39799e-07	1.32149e-07	1.32042e-07	1.37474e-07	1.48948e-07	1.5352e-07	1.5434e-07	1.52812e-07	1.37192e-07	1.43407e-07	1.48393e-07	1.51738e-07	1.45518e-07	1.25602e-07	1.30692e-07	1.27627e-07	9.81354e-08	1.12449e-07	1.02708e-07	1.19092e-07	1.24078e-07	1.1693e-07	1.04164e-07
0.0106	1.44244e-08	2.084e-08	2.072e-08	3.21833e-08	3.47963e-08	5.164e-08	7.0276e-08	8.9854e-08	1.07213e-07	1.24082e-07	1.23923e-07	1.37406e-07	1.54769e-07	1.46764e-07	1.61412e-07	1.96471e-07	2.33732e-07	2.75277e-07	3.10485e-07	3.22091e-07	3.14957e-07	2.86566e-07	2.42023e-07	2.07782e-07	1.63305e-07	1.39322e-07	1.41626e-07	1.31529e-07	1.32748e-07	1.37143e-07	1.48126e-07	1.53165e-07	1.55511e-07	1.54947e-07	1.40079e-07	1.46259e-07	1.50416e-07	1.55171e-07	1.46308e-07	1.2631e-07	1.34676e-07	1.32901e-07	1.05472e-07	1.18011e-07	1.03411e-07	1.21314e-07	1.29941e-07	1.24731e-07	1.10007e-07
0.0104	1.31829e-08	1.9124e-08	1.86937e-08	2.92372e-08	3.1841e-08	4.63816e-08	6.47917e-08	8.34182e-08	1.00711e-07	1.18333e-07	1.18268e-07	1.31668e-07	1.47979e-07	1.40513e-07	1.54258e-07	1.8679e-07	2.22235e-07	2.6405e-07	3.01501e-07	3.17806e-07	3.15475e-07	2.89996e-07	2.45752e-07	2.11335e-07	1.67465e-07	1.42131e-07	1.44226e-07	1.31708e-07	1.33976e-07	1.37158e-07	1.47563e-07	1.53105e-07	1.5696e-07	1.56913e-07	1.43181e-07	1.49193e-07	1.52585e-07	1.58129e-07	1.47621e-07	1.27623e-07	1.39061e-07	1.37854e-07	1.13925e-07	1.24595e-07	1.05065e-07	1.23705e-07	1.36578e-07	1.34206e-07	1.16708e-07
0.0102	1.20094e-08	1.7407e-08	1.69766e-08	2.63978e-08	2.92477e-08	4.14154e-08	5.94967e-08	7.71945e-08	9.42105e-08	1.12495e-07	1.12752e-07	1.26153e-07	1.41507e-07	1.3463e-07	1.47793e-07	1.77675e-07	2.11253e-07	2.52692e-07	2.92247e-07	3.12329e-07	3.15656e-07	2.92845e-07	2.49664e-07	2.15072e-07	1.72265e-07	1.46192e-07	1.47317e-07	1.32742e-07	1.35589e-07	1.37537e-07	1.47235e-07	1.53195e-07	1.58537e-07	1.58789e-07	1.46526e-07	1.52351e-07	1.54907e-07	1.60782e-07	1.49573e-07	1.29639e-07	1.43983e-07	1.42791e-07	1.22893e-07	1.31729e-07	1.08286e-07	1.26721e-07	1.43882e-07	1.44131e-07	1.2435e-07
0.01	1.09284e-08	1.57489e-08	1.54721e-08	2.37568e-08	2.69245e-08	3.67803e-08	5.42973e-08	7.13272e-08	8.77447e-08	1.06605e-07	1.07439e-07	1.20837e-07	1.35442e-07	1.29096e-07	1.419e-07	1.69096e-07	2.0103e-07	2.41362e-07	2.8265e-07	3.0569e-07	3.15309e-07	2.95001e-07	2.54001e-07	2.19023e-07	1.77495e-07	1.51241e-07	1.50705e-07	1.34632e-07	1.37294e-07	1.38255e-07	1.47228e-07	1.53367e-07	1.60064e-07	1.60663e-07	1.49788e-07	1.55494e-07	1.57304e-07	1.63249e-07	1.52123e-07	1.32365e-07	1.49274e-07	1.47786e-07	1.31956e-07	1.39195e-07	1.13766e-07	1.30561e-07	1.51877e-07	1.53802e-07	1.32922e-07
0.0098	9.98405e-09	1.4143e-08	1.41387e-08	2.13617e-08	2.4767e-08	3.26241e-08	4.92662e-08	6.57866e-08	8.13834e-08	1.00666e-07	1.02351e-07	1.15719e-07	1.29822e-07	1.23887e-07	1.36449e-07	1.60982e-07	1.91645e-07	2.3024e-07	2.72544e-07	2.98321e-07	3.14244e-07	2.96347e-07	2.58624e-07	2.2358e-07	1.82882e-07	1.56849e-07	1.54279e-07	1.37281e-07	1.39149e-07	1.39277e-07	1.47558e-07	1.53669e-07	1.61438e-07	1.62536e-07	1.52943e-07	1.58065e-07	1.5966e-07	1.65594e-07	1.55226e-07	1.3582e-07	1.54748e-07	1.52362e-07	1.41054e-07	1.47464e-07	1.21677e-07	1.35807e-07	1.60683e-07	1.62817e-07	1.4242e-07
0.0096	9.20876e-09	1.26081e-08	1.29624e-08	1.92105e-08	2.2732e-08	2.90767e-08	4.44728e-08	6.04759e-08	7.52645e-08	9.47297e-08	9.74365e-08	1.10765e-07	1.24576e-07	1.18957e-07	1.31323e-07	1.53357e-07	1.83055e-07	2.19409e-07	2.61891e-07	2.9039e-07	3.12077e-07	2.97102e-07	2.63302e-07	2.28831e-07	1.8836e-07	1.63158e-07	1.57957e-07	1.40694e-07	1.41446e-07	1.40633e-07	1.48308e-07	1.5416e-07	1.62795e-07	1.64457e-07	1.56072e-07	1.60037e-07	1.62085e-07	1.67999e-07	1.58625e-07	1.40098e-07	1.60501e-07	1.56504e-07	1.50499e-07	1.56478e-07	1.31963e-07	1.42806e-07	1.70415e-07	1.71523e-07	1.52722e-07
0.0094	8.56777e-09	1.12299e-08	1.19229e-08	1.72659e-08	2.08326e-08	2.61658e-08	3.99943e-08	5.53713e-08	6.94745e-08	8.88703e-08	9.24929e-08	1.05925e-07	1.19594e-07	1.14345e-07	1.26483e-07	1.46163e-07	1.75125e-07	2.08873e-07	2.50839e-07	2.82344e-07	3.08842e-07	2.97219e-07	2.68092e-07	2.34871e-07	1.94121e-07	1.70032e-07	1.61682e-07	1.45067e-07	1.44367e-07	1.42316e-07	1.49388e-07	1.5479e-07	1.64157e-07	1.66543e-07	1.59256e-07	1.61726e-07	1.64896e-07	1.70765e-07	1.62218e-07	1.45267e-07	1.66955e-07	1.60526e-07	1.59908e-07	1.66319e-07	1.44076e-07	1.51727e-07	1.81069e-07	1.80556e-07	1.63805e-07
0.0092	7.95995e-09	1.00544e-08	1.09996e-08	1.5551e-08	1.90063e-08	2.37955e-08	3.59099e-08	5.0484e-08	6.40039e-08	8.31795e-08	8.75031e-08	1.01149e-07	1.14754e-07	1.10059e-07	1.21874e-07	1.39421e-07	1.678e-07	1.98827e-07	2.39633e-07	2.74244e-07	3.04763e-07	2.96556e-07	2.72996e-07	2.41451e-07	2.00463e-07	1.77076e-07	1.65402e-07	1.50326e-07	1.47578e-07	1.44243e-07	1.50726e-07	1.55639e-07	1.65311e-07	1.68847e-07	1.62729e-07	1.63635e-07	1.67692e-07	1.74135e-07	1.65958e-07	1.51214e-07	1.73718e-07	1.64956e-07	1.69382e-07	1.77464e-07	1.57697e-07	1.62789e-07	1.92716e-07	1.90414e-07	1.75862e-07
0.009	7.36456e-09	9.11393e-09	1.01386e-08	1.4142e-08	1.72464e-08	2.17231e-08	3.22651e-08	4.58915e-08	5.88095e-08	7.77235e-08	8.24833e-08	9.64069e-08	1.10017e-07	1.06053e-07	1.17469e-07	1.33328e-07	1.61002e-07	1.89383e-07	2.28435e-07	2.65949e-07	3.0025e-07	2.94959e-07	2.77663e-07	2.48157e-07	2.07213e-07	1.83925e-07	1.69212e-07	1.56237e-07	1.50925e-07	1.46374e-07	1.52289e-07	1.56656e-07	1.66064e-07	1.71273e-07	1.66636e-07	1.65594e-07	1.70236e-07	1.77816e-07	1.7013e-07	1.57745e-07	1.80389e-07	1.70501e-07	1.79259e-07	1.8997e-07	1.72911e-07	1.76423e-07	2.05492e-07	2.01253e-07	1.88998e-07
0.0088	6.82058e-09	8.37711e-09	9.32184e-09	1.3039e-08	1.55943e-08	1.98088e-08	2.90984e-08	4.1653e-08	5.38429e-08	7.25475e-08	7.74398e-08	9.16477e-08	1.05351e-07	1.02272e-07	1.13248e-07	1.2789e-07	1.54566e-07	1.80505e-07	2.17668e-07	2.57474e-07	2.94944e-07	2.92614e-07	2.81512e-07	2.54192e-07	2.14319e-07	1.90325e-07	1.73178e-07	1.62421e-07	1.54511e-07	1.48676e-07	1.54036e-07	1.57852e-07	1.66597e-07	1.73878e-07	1.71103e-07	1.67819e-07	1.72822e-07	1.81739e-07	1.74625e-07	1.64757e-07	1.86578e-07	1.78116e-07	1.90051e-07	2.04045e-07	1.89703e-07	1.92195e-07	2.19611e-07	2.13026e-07	2.03159e-07
0.0086	6.3104e-09	7.73155e-09	8.5427e-09	1.21214e-08	1.40873e-08	1.80845e-08	2.63453e-08	3.77604e-08	4.91432e-08	6.7642e-08	7.24323e-08	8.68451e-08	1.00737e-07	9.86387e-08	1.09176e-07	1.22971e-07	1.48432e-07	1.72246e-07	2.07952e-07	2.48821e-07	2.88522e-07	2.89722e-07	2.84325e-07	2.59328e-07	2.21535e-07	1.96172e-07	1.77324e-07	1.68495e-07	1.58549e-07	1.51274e-07	1.56061e-07	1.59104e-07	1.6721e-07	1.76744e-07	1.76239e-07	1.71055e-07	1.75793e-07	1.86183e-07	1.79135e-07	1.72246e-07	1.92547e-07	1.88716e-07	2.02226e-07	2.19287e-07	2.07907e-07	2.09776e-07	2.34918e-07	2.26046e-07	2.18709e-07
0.0084	5.81746e-09	7.12101e-09	7.81497e-09	1.13071e-08	1.27601e-08	1.65638e-08	2.38775e-08	3.4137e-08	4.48397e-08	6.29053e-08	6.75082e-08	8.20697e-08	9.61868e-08	9.50507e-08	1.05208e-07	1.18581e-07	1.42565e-07	1.64668e-07	1.99426e-07	2.4007e-07	2.81017e-07	2.8636e-07	2.86195e-07	2.63809e-07	2.29059e-07	2.01613e-07	1.81675e-07	1.74254e-07	1.6304e-07	1.54357e-07	1.58406e-07	1.60412e-07	1.68098e-07	1.79949e-07	1.82246e-07	1.75501e-07	1.7932e-07	1.91918e-07	1.8302e-07	1.80173e-07	1.99075e-07	2.01597e-07	2.16239e-07	2.35878e-07	2.27325e-07	2.29057e-07	2.51043e-07	2.40582e-07	2.35675e-07
0.0082	5.33828e-09	6.52317e-09	7.14946e-09	1.05079e-08	1.1624e-08	1.51829e-08	2.16424e-08	3.08318e-08	4.09085e-08	5.82593e-08	6.26965e-08	7.73016e-08	9.16858e-08	9.14183e-08	1.01332e-07	1.14708e-07	1.36942e-07	1.57779e-07	1.91784e-07	2.31333e-07	2.72633e-07	2.82618e-07	2.87001e-07	2.67583e-07	2.36714e-07	2.06945e-07	1.86246e-07	1.79673e-07	1.67714e-07	1.57913e-07	1.60906e-07	1.61933e-07	1.69677e-07	1.83624e-07	1.89262e-07	1.8075e-07	1.83535e-07	1.9869e-07	1.86377e-07	1.88415e-07	2.06614e-07	2.15882e-07	2.32319e-07	2.53668e-07	2.47846e-07	2.49721e-07	2.67679e-07	2.56555e-07	2.53694e-07
0.008	4.89132e-09	5.95282e-09	6.52797e-09	9.69778e-09	1.06366e-08	1.38993e-08	1.96468e-08	2.78677e-08	3.73443e-08	5.3734e-08	5.80208e-08	7.25377e-08	8.72006e-08	8.77169e-08	9.75255e-08	1.11217e-07	1.31569e-07	1.51628e-07	1.84817e-07	2.22807e-07	2.63526e-07	2.7858e-07	2.87077e-07	2.70793e-07	2.44084e-07	2.12389e-07	1.91126e-07	1.84782e-07	1.72342e-07	1.61888e-07	1.63522e-07	1.64017e-07	1.72279e-07	1.88193e-07	1.97368e-07	1.86976e-07	1.88527e-07	2.06458e-07	1.90061e-07	1.97151e-07	2.15685e-07	2.3134e-07	2.50456e-07	2.72292e-07	2.69499e-07	2.71134e-07	2.84354e-07	2.73649e-07	2.72198e-07
0.0078	4.47791e-09	5.46949e-09	5.94114e-09	8.92457e-09	9.76826e-09	1.27336e-08	1.78829e-08	2.52476e-08	3.41132e-08	4.93875e-08	5.35109e-08	6.78328e-08	8.26833e-08	8.39355e-08	9.37289e-08	1.07917e-07	1.26642e-07	1.46264e-07	1.78501e-07	2.14739e-07	2.5395e-07	2.74271e-07	2.86621e-07	2.73905e-07	2.51255e-07	2.18152e-07	1.96551e-07	1.89699e-07	1.76828e-07	1.66195e-07	1.66278e-07	1.66915e-07	1.76054e-07	1.935e-07	2.06441e-07	1.94651e-07	1.94682e-07	2.15505e-07	1.94901e-07	2.06767e-07	2.26865e-07	2.48172e-07	2.70285e-07	2.91274e-07	2.92234e-07	2.9266e-07	3.00798e-07	2.91299e-07	2.90361e-07
0.0076	4.08191e-09	5.07502e-09	5.39268e-09	8.20109e-09	8.99067e-09	1.16431e-08	1.63485e-08	2.29091e-08	3.11351e-08	4.52309e-08	4.91808e-08	6.31919e-08	7.81472e-08	8.00827e-08	8.99146e-08	1.04657e-07	1.222e-07	1.41722e-07	1.72659e-07	2.07323e-07	2.44369e-07	2.69967e-07	2.85808e-07	2.76848e-07	2.58045e-07	2.24275e-07	2.02556e-07	1.94789e-07	1.81225e-07	1.70944e-07	1.69357e-07	1.70469e-07	1.81378e-07	1.99567e-07	2.16452e-07	2.04247e-07	2.02291e-07	2.26106e-07	2.00784e-07	2.17457e-07	2.40209e-07	2.66577e-07	2.91468e-07	3.10082e-07	3.15822e-07	3.14283e-07	3.16364e-07	3.08888e-07	3.0807e-07
0.0074	3.67881e-09	4.75645e-09	4.90019e-09	7.53862e-09	8.30668e-09	1.06486e-08	1.50096e-08	2.08158e-08	2.8382e-08	4.12453e-08	4.50325e-08	5.86186e-08	7.35816e-08	7.61914e-08	8.60322e-08	1.01343e-07	1.18114e-07	1.37985e-07	1.67046e-07	2.00643e-07	2.35219e-07	2.65852e-07	2.84765e-07	2.79623e-07	2.64409e-07	2.30603e-07	2.0897e-07	2.00129e-07	1.85767e-07	1.76324e-07	1.73192e-07	1.7465e-07	1.8861e-07	2.06624e-07	2.2806e-07	2.15987e-07	2.11923e-07	2.38555e-07	2.08039e-07	2.29319e-07	2.55841e-07	2.86584e-07	3.13785e-07	3.2868e-07	3.39651e-07	3.35618e-07	3.30142e-07	3.25745e-07	3.25169e-07
0.0072	3.28719e-09	4.49046e-09	4.45576e-09	6.96152e-09	7.68279e-09	9.7742e-09	1.37867e-08	1.89229e-08	2.58712e-08	3.74599e-08	4.10552e-08	5.41428e-08	6.8976e-08	7.22884e-08	8.20111e-08	9.78867e-08	1.14285e-07	1.34927e-07	1.61651e-07	1.9461e-07	2.26723e-07	2.61869e-07	2.83606e-07	2.82545e-07	2.70365e-07	2.37008e-07	2.15602e-07	2.05789e-07	1.9077e-07	1.82515e-07	1.78022e-07	1.79743e-07	1.97749e-07	2.149e-07	2.41288e-07	2.30264e-07	2.23467e-07	2.53005e-07	2.17246e-07	2.42413e-07	2.73908e-07	3.08026e-07	3.3685e-07	3.46886e-07	3.62891e-07	3.56062e-07	3.41854e-07	3.41119e-07	3.41386e-07
0.007	2.94866e-09	4.26235e-09	4.05973e-09	6.43337e-09	7.06121e-09	9.02625e-09	1.26622e-08	1.71768e-08	2.35558e-08	3.39868e-08	3.72804e-08	4.98045e-08	6.43808e-08	6.83461e-08	7.78297e-08	9.41293e-08	1.10536e-07	1.32346e-07	1.56533e-07	1.89294e-07	2.19076e-07	2.57696e-07	2.82328e-07	2.85752e-07	2.75787e-07	2.43867e-07	2.22285e-07	2.1197e-07	1.9631e-07	1.8954e-07	1.8387e-07	1.85581e-07	2.08524e-07	2.24689e-07	2.56147e-07	2.47377e-07	2.36822e-07	2.69485e-07	2.28726e-07	2.56804e-07	2.94354e-07	3.30523e-07	3.59697e-07	3.64245e-07	3.84707e-07	3.75001e-07	3.51316e-07	3.54185e-07	3.56424e-07
0.0068	2.67834e-09	4.04534e-09	3.71728e-09	5.90929e-09	6.47699e-09	8.34658e-09	1.16335e-08	1.5556e-08	2.14072e-08	3.09795e-08	3.37643e-08	4.5645e-08	5.98863e-08	6.43782e-08	7.35127e-08	9.00474e-08	1.06742e-07	1.30117e-07	1.51755e-07	1.84726e-07	2.12163e-07	2.53241e-07	2.80677e-07	2.89187e-07	2.81129e-07	2.51433e-07	2.29513e-07	2.18883e-07	2.02341e-07	1.97333e-07	1.9073e-07	1.92381e-07	2.21054e-07	2.36332e-07	2.72744e-07	2.67287e-07	2.51508e-07	2.88142e-07	2.42708e-07	2.72564e-07	3.16361e-07	3.53452e-07	3.81418e-07	3.80043e-07	4.04351e-07	3.91682e-07	3.58331e-07	3.64017e-07	3.69573e-07
0.0066	2.48991e-09	3.80264e-09	3.44238e-09	5.38091e-09	5.95805e-09	7.68375e-09	1.06571e-08	1.40781e-08	1.94057e-08	2.81703e-08	3.05205e-08	4.17162e-08	5.55588e-08	6.03994e-08	6.90849e-08	8.58153e-08	1.02891e-07	1.27952e-07	1.4731e-07	1.80547e-07	2.05784e-07	2.48439e-07	2.78441e-07	2.92626e-07	2.86571e-07	2.59665e-07	2.37536e-07	2.26453e-07	2.09062e-07	2.05895e-07	1.98701e-07	2.00514e-07	2.35465e-07	2.501e-07	2.91259e-07	2.89879e-07	2.67363e-07	3.086e-07	2.58266e-07	2.89557e-07	3.39044e-07	3.76137e-07	4.01303e-07	3.93414e-07	4.20868e-07	4.05278e-07	3.62684e-07	3.70558e-07	3.80343e-07
0.0064	2.3479e-09	3.53664e-09	3.22431e-09	4.85605e-09	5.49908e-09	7.05328e-09	9.737e-09	1.27606e-08	1.75295e-08	2.54237e-08	2.75681e-08	3.80351e-08	5.13913e-08	5.64077e-08	6.46112e-08	8.15792e-08	9.89603e-08	1.25597e-07	1.43111e-07	1.76499e-07	1.99766e-07	2.43379e-07	2.75615e-07	2.95753e-07	2.92162e-07	2.68382e-07	2.46406e-07	2.34538e-07	2.16691e-07	2.15633e-07	2.07925e-07	2.102e-07	2.51757e-07	2.66077e-07	3.11292e-07	3.14493e-07	2.84446e-07	3.30458e-07	2.75155e-07	3.07435e-07	3.61685e-07	3.97862e-07	4.18961e-07	4.04009e-07	4.33345e-07	4.15048e-07	3.64126e-07	3.73752e-07	3.88232e-07
0.0062	2.2092e-09	3.26997e-09	3.05907e-09	4.35706e-09	5.09e-09	6.42632e-09	8.94153e-09	1.15904e-08	1.57881e-08	2.275e-08	2.49201e-08	3.45885e-08	4.73978e-08	5.2444e-08	6.0139e-08	7.73852e-08	9.48611e-08	1.22809e-07	1.39176e-07	1.7243e-07	1.94032e-07	2.38178e-07	2.72206e-07	2.98155e-07	2.97869e-07	2.77497e-07	2.56048e-07	2.43078e-07	2.2522e-07	2.26995e-07	2.18566e-07	2.21544e-07	2.70025e-07	2.84038e-07	3.32479e-07	3.40273e-07	3.02913e-07	3.53298e-07	2.93919e-07	3.26423e-07	3.83597e-07	4.17957e-07	4.34241e-07	4.11941e-07	4.41073e-07	4.20455e-07	3.62337e-07	3.73579e-07	3.92802e-07
0.006	2.06713e-09	3.00763e-09	2.91742e-09	3.90411e-09	4.72311e-09	5.79432e-09	8.25093e-09	1.05532e-08	1.42065e-08	2.01583e-08	2.25604e-08	3.13598e-08	4.35738e-08	4.85731e-08	5.57179e-08	7.31496e-08	9.06029e-08	1.1936e-07	1.35558e-07	1.68237e-07	1.8844e-07	2.32865e-07	2.68366e-07	2.9949e-07	3.03509e-07	2.8685e-07	2.66504e-07	2.52152e-07	2.34644e-07	2.40123e-07	2.30533e-07	2.34609e-07	2.89998e-07	3.03646e-07	3.54297e-07	3.6634e-07	3.22868e-07	3.76515e-07	3.14305e-07	3.46488e-07	4.04107e-07	4.35675e-07	4.46792e-07	4.17006e-07	4.43706e-07	4.21031e-07	3.5711e-07	3.7016e-07	3.93761e-07
0.0058	1.92198e-09	2.74743e-09	2.78072e-09	3.49937e-09	4.37575e-09	5.19531e-09	7.63489e-09	9.58868e-09	1.27981e-08	1.77234e-08	2.04324e-08	2.83581e-08	3.99021e-08	4.48275e-08	5.14062e-08	6.88214e-08	8.61556e-08	1.1511e-07	1.32078e-07	1.63831e-07	1.82814e-07	2.27509e-07	2.64041e-07	2.99653e-07	3.08767e-07	2.96202e-07	2.77566e-07	2.61804e-07	2.45028e-07	2.55009e-07	2.43437e-07	2.49455e-07	3.11183e-07	3.24303e-07	3.76207e-07	3.9182e-07	3.44239e-07	3.99219e-07	3.35956e-07	3.66821e-07	4.22428e-07	4.50187e-07	4.56452e-07	4.18904e-07	4.41061e-07	4.16392e-07	3.48309e-07	3.63566e-07	3.90807e-07
0.0056	1.7821e-09	2.46864e-09	2.6199e-09	3.12565e-09	4.04417e-09	4.66415e-09	7.06282e-09	8.68072e-09	1.15497e-08	1.5535e-08	1.85195e-08	2.5581e-08	3.64173e-08	4.12203e-08	4.7279e-08	6.44175e-08	8.15595e-08	1.10152e-07	1.28514e-07	1.59236e-07	1.77178e-07	2.2219e-07	2.59213e-07	2.98676e-07	3.13463e-07	3.05594e-07	2.88789e-07	2.71958e-07	2.56336e-07	2.71488e-07	2.57492e-07	2.66057e-07	3.33243e-07	3.45514e-07	3.9762e-07	4.15905e-07	3.6637e-07	4.20345e-07	3.58234e-07	3.86776e-07	4.37967e-07	4.60884e-07	4.628e-07	4.17355e-07	4.33381e-07	4.06488e-07	3.36166e-07	3.53886e-07	3.83878e-07
0.0054	1.63361e-09	2.18626e-09	2.43925e-09	2.7721e-09	3.7246e-09	4.22165e-09	6.49706e-09	7.83629e-09	1.04472e-08	1.35996e-08	1.68074e-08	2.30291e-08	3.31417e-08	3.77945e-08	4.3383e-08	5.99701e-08	7.68753e-08	1.04779e-07	1.24814e-07	1.54343e-07	1.71551e-07	2.16878e-07	2.54086e-07	2.96574e-07	3.17405e-07	3.14728e-07	3.00025e-07	2.82622e-07	2.68474e-07	2.89173e-07	2.72907e-07	2.84128e-07	3.55715e-07	3.66681e-07	4.17939e-07	4.37928e-07	3.88326e-07	4.38883e-07	3.80335e-07	4.05692e-07	4.50352e-07	4.67234e-07	4.64624e-07	4.12065e-07	4.21007e-07	3.9163e-07	3.21176e-07	3.41139e-07	3.73363e-07
0.0052	1.48988e-09	1.91411e-09	2.26512e-09	2.44855e-09	3.42662e-09	3.86856e-09	5.92214e-09	7.08584e-09	9.47912e-09	1.19234e-08	1.52861e-08	2.06977e-08	3.00851e-08	3.45356e-08	3.97853e-08	5.5518e-08	7.22503e-08	9.91514e-08	1.20813e-07	1.49251e-07	1.65989e-07	2.11585e-07	2.49029e-07	2.93346e-07	3.20374e-07	3.23306e-07	3.11056e-07	2.93932e-07	2.81323e-07	3.07455e-07	2.89678e-07	3.03415e-07	3.77887e-07	3.87148e-07	4.36285e-07	4.57291e-07	4.09126e-07	4.543e-07	4.01516e-07	4.22881e-07	4.59493e-07	4.68898e-07	4.61317e-07	4.02929e-07	4.04633e-07	3.72354e-07	3.03908e-07	3.2536e-07	3.59601e-07
0.005	1.36914e-09	1.66619e-09	2.09169e-09	2.16941e-09	3.15355e-09	3.60218e-09	5.37515e-09	6.4389e-09	8.59128e-09	1.04885e-08	1.38924e-08	1.85957e-08	2.7255e-08	3.14146e-08	3.65132e-08	5.10699e-08	6.77151e-08	9.3297e-08	1.16338e-07	1.43966e-07	1.60652e-07	2.05974e-07	2.43878e-07	2.89153e-07	3.22087e-07	3.31196e-07	3.21552e-07	3.05747e-07	2.9473e-07	3.25786e-07	3.07478e-07	3.23517e-07	3.99022e-07	4.06339e-07	4.5188e-07	4.73263e-07	4.27751e-07	4.66011e-07	4.21e-07	4.37614e-07	4.65211e-07	4.65629e-07	4.52858e-07	3.90043e-07	3.85224e-07	3.49579e-07	2.84818e-07	3.06767e-07	3.42911e-07
0.0048	1.27511e-09	1.45661e-09	1.89803e-09	1.92263e-09	2.90775e-09	3.4024e-09	4.8759e-09	5.87597e-09	7.76467e-09	9.29958e-09	1.25822e-08	1.67318e-08	2.46626e-08	2.84362e-08	3.35652e-08	4.67117e-08	6.31689e-08	8.71755e-08	1.11351e-07	1.38589e-07	1.55507e-07	1.99809e-07	2.38505e-07	2.8405e-07	3.22383e-07	3.38405e-07	3.31169e-07	3.17902e-07	3.08471e-07	3.43622e-07	3.25754e-07	3.43893e-07	4.18243e-07	4.23706e-07	4.64355e-07	4.85179e-07	4.43114e-07	4.73398e-07	4.38151e-07	4.4921e-07	4.67161e-07	4.57298e-07	4.39221e-07	3.73727e-07	3.63903e-07	3.24353e-07	2.64356e-07	2.85753e-07	3.23606e-07
0.0046	1.21508e-09	1.29291e-09	1.71171e-09	1.72061e-09	2.6857e-09	3.22862e-09	4.40929e-09	5.38504e-09	7.02335e-09	8.34842e-09	1.13777e-08	1.51014e-08	2.22957e-08	2.56179e-08	3.08985e-08	4.2455e-08	5.85825e-08	8.08813e-08	1.05929e-07	1.32984e-07	1.50292e-07	1.92924e-07	2.32717e-07	2.78226e-07	3.21345e-07	3.45026e-07	3.39704e-07	3.30133e-07	3.22295e-07	3.60513e-07	3.4398e-07	3.63775e-07	4.3486e-07	4.38679e-07	4.73156e-07	4.92581e-07	4.54628e-07	4.75994e-07	4.52063e-07	4.5704e-07	4.64797e-07	4.44369e-07	4.20665e-07	3.54355e-07	3.41592e-07	2.97889e-07	2.4298e-07	2.62654e-07	3.02316e-07
0.0044	1.17499e-09	1.15629e-09	1.54198e-09	1.56986e-09	2.47601e-09	3.05954e-09	3.96604e-09	4.95005e-09	6.36618e-09	7.59736e-09	1.0314e-08	1.36782e-08	2.01694e-08	2.29919e-08	2.84464e-08	3.83805e-08	5.40281e-08	7.45159e-08	1.0012e-07	1.26982e-07	1.44807e-07	1.8517e-07	2.26388e-07	2.71963e-07	3.19038e-07	3.50535e-07	3.46693e-07	3.42044e-07	3.35845e-07	3.76084e-07	3.61562e-07	3.82404e-07	4.48143e-07	4.50728e-07	4.7782e-07	4.95186e-07	4.61842e-07	4.73617e-07	4.61258e-07	4.60646e-07	4.57351e-07	4.27281e-07	3.97818e-07	3.32465e-07	3.18794e-07	2.7137e-07	2.21166e-07	2.3798e-07	2.79535e-07
0.0042	1.1328e-09	1.03854e-09	1.39249e-09	1.43438e-09	2.26905e-09	2.87992e-09	3.56443e-09	4.54448e-09	5.80041e-09	7.01002e-09	9.39567e-09	1.24172e-08	1.82838e-08	2.05874e-08	2.60924e-08	3.45201e-08	4.95966e-08	6.81478e-08	9.39336e-08	1.20534e-07	1.38976e-07	1.76666e-07	2.19429e-07	2.64967e-07	3.15296e-07	3.5436e-07	3.51841e-07	3.53035e-07	3.48657e-07	3.89932e-07	3.77745e-07	3.99099e-07	4.5754e-07	4.59276e-07	4.7815e-07	4.92844e-07	4.64384e-07	4.66417e-07	4.65148e-07	4.59747e-07	4.44722e-07	4.06618e-07	3.71473e-07	3.08734e-07	2.9507e-07	2.45852e-07	1.99394e-07	2.12629e-07	2.55746e-07
0.004	1.08455e-09	9.24707e-10	1.28844e-09	1.30486e-09	2.07497e-09	2.68996e-09	3.21359e-09	4.18459e-09	5.31782e-09	6.5519e-09	8.58216e-09	1.12769e-08	1.66316e-08	1.84149e-08	2.37471e-08	3.09635e-08	4.53646e-08	6.18747e-08	8.74033e-08	1.13722e-07	1.32563e-07	1.67936e-07	2.11823e-07	2.57105e-07	3.09984e-07	3.5603e-07	3.55014e-07	3.62524e-07	3.60249e-07	4.01601e-07	3.91846e-07	4.13224e-07	4.62836e-07	4.63845e-07	4.74126e-07	4.85527e-07	4.62051e-07	4.54739e-07	4.6407e-07	4.54259e-07	4.27452e-07	3.82951e-07	3.42365e-07	2.83976e-07	2.70252e-07	2.21517e-07	1.78099e-07	1.8755e-07	2.31476e-07
0.0038	1.03411e-09	8.2211e-10	1.22803e-09	1.17057e-09	1.89755e-09	2.48246e-09	2.901e-09	3.86695e-09	4.90441e-09	6.21047e-09	7.83755e-09	1.02394e-08	1.51577e-08	1.64786e-08	2.14333e-08	2.78299e-08	4.12771e-08	5.58224e-08	8.07463e-08	1.06701e-07	1.25413e-07	1.59035e-07	2.03626e-07	2.48445e-07	3.03081e-07	3.55164e-07	3.56276e-07	3.69847e-07	3.70155e-07	4.10736e-07	4.03257e-07	4.24364e-07	4.63864e-07	4.64109e-07	4.65746e-07	4.73356e-07	4.54934e-07	4.39056e-07	4.58205e-07	4.44265e-07	4.0605e-07	3.56907e-07	3.11462e-07	2.59007e-07	2.44482e-07	1.9764e-07	1.57861e-07	1.63483e-07	2.07191e-07
0.0036	9.78161e-10	7.30286e-10	1.19959e-09	1.04477e-09	1.72489e-09	2.25412e-09	2.61974e-09	3.59899e-09	4.53894e-09	5.95684e-09	7.1559e-09	9.29324e-09	1.38202e-08	1.4751e-08	1.92097e-08	2.50372e-08	3.73118e-08	5.01022e-08	7.42418e-08	9.95658e-08	1.17538e-07	1.50085e-07	1.94815e-07	2.38923e-07	2.94633e-07	3.51622e-07	3.55521e-07	3.74449e-07	3.78022e-07	4.16969e-07	4.11495e-07	4.32128e-07	4.60526e-07	4.60013e-07	4.53195e-07	4.5663e-07	4.43309e-07	4.19975e-07	4.47616e-07	4.29968e-07	3.81166e-07	3.29016e-07	2.79952e-07	2.34485e-07	2.18168e-07	1.74122e-07	1.39196e-07	1.41332e-07	1.83402e-07
0.0034	9.2038e-10	6.51929e-10	1.19345e-09	9.49888e-10	1.55991e-09	2.01532e-09	2.36684e-09	3.40958e-09	4.19499e-09	5.76366e-09	6.54836e-09	8.41654e-09	1.25809e-08	1.32134e-08	1.71224e-08	2.2554e-08	3.35322e-08	4.47903e-08	6.79866e-08	9.23842e-08	1.08967e-07	1.40983e-07	1.85208e-07	2.28484e-07	2.84811e-07	3.4557e-07	3.5285e-07	3.76262e-07	3.83563e-07	4.19998e-07	4.16277e-07	4.36233e-07	4.5299e-07	4.51611e-07	4.37007e-07	4.35961e-07	4.27735e-07	3.97991e-07	4.32488e-07	4.11795e-07	3.53589e-07	3.00337e-07	2.49067e-07	2.11132e-07	1.92433e-07	1.52068e-07	1.22334e-07	1.21991e-07	1.60706e-07
0.0032	8.81599e-10	5.90462e-10	1.20346e-09	8.93519e-10	1.41299e-09	1.78359e-09	2.15103e-09	3.27822e-09	3.87845e-09	5.6054e-09	5.99978e-09	7.63461e-09	1.14316e-08	1.18739e-08	1.52359e-08	2.03864e-08	3.00547e-08	3.99745e-08	6.19249e-08	8.52418e-08	1.00282e-07	1.31844e-07	1.74954e-07	2.17155e-07	2.73973e-07	3.37243e-07	3.48216e-07	3.75198e-07	3.86501e-07	4.1965e-07	4.1749e-07	4.36492e-07	4.41612e-07	4.39014e-07	4.17635e-07	4.11883e-07	4.0882e-07	3.7349e-07	4.13364e-07	3.90365e-07	3.24212e-07	2.7165e-07	2.19804e-07	1.8944e-07	1.68117e-07	1.32251e-07	1.07301e-07	1.06018e-07	1.39747e-07
0.003	8.49888e-10	5.37399e-10	1.19185e-09	8.52926e-10	1.27865e-09	1.57148e-09	1.96916e-09	3.16031e-09	3.62144e-09	5.47906e-09	5.51495e-09	6.95793e-09	1.03615e-08	1.07018e-08	1.36046e-08	1.85096e-08	2.70176e-08	3.57e-08	5.60956e-08	7.82633e-08	9.1936e-08	1.22843e-07	1.64426e-07	2.05067e-07	2.62209e-07	3.26702e-07	3.41307e-07	3.7116e-07	3.86679e-07	4.15872e-07	4.1519e-07	4.32822e-07	4.26726e-07	4.22526e-07	3.9558e-07	3.85351e-07	3.87238e-07	3.46871e-07	3.90844e-07	3.66341e-07	2.94104e-07	2.43532e-07	1.92764e-07	1.69509e-07	1.45785e-07	1.14963e-07	9.40286e-08	9.32353e-08	1.21001e-07
0.0028	8.03081e-10	4.85956e-10	1.13043e-09	8.1217e-10	1.17081e-09	1.38221e-09	1.80106e-09	3.04889e-09	3.44185e-09	5.41303e-09	5.07038e-09	6.36212e-09	9.38391e-09	9.7159e-09	1.2245e-08	1.68868e-08	2.43079e-08	3.19863e-08	5.05615e-08	7.15934e-08	8.41588e-08	1.14146e-07	1.53745e-07	1.92525e-07	2.49721e-07	3.14329e-07	3.32128e-07	3.64165e-07	3.84042e-07	4.08832e-07	4.09574e-07	4.2522e-07	4.08751e-07	4.02699e-07	3.71388e-07	3.5715e-07	3.63663e-07	3.19031e-07	3.65571e-07	3.40467e-07	2.64336e-07	2.16801e-07	1.68295e-07	1.51111e-07	1.26122e-07	9.99345e-08	8.23328e-08	8.23219e-08	1.04675e-07
0.0026	7.5024e-10	4.39217e-10	1.03751e-09	7.69373e-10	1.09134e-09	1.22577e-09	1.64229e-09	2.94003e-09	3.32553e-09	5.40619e-09	4.66157e-09	5.86001e-09	8.53284e-09	8.87433e-09	1.10685e-08	1.54872e-08	2.19059e-08	2.88457e-08	4.53689e-08	6.53571e-08	7.69938e-08	1.05756e-07	1.43006e-07	1.80095e-07	2.36847e-07	3.00095e-07	3.20961e-07	3.54358e-07	3.78902e-07	3.9869e-07	4.00857e-07	4.13839e-07	3.88117e-07	3.80235e-07	3.45633e-07	3.27764e-07	3.38804e-07	2.90705e-07	3.3811e-07	3.1363e-07	2.35883e-07	1.91865e-07	1.46624e-07	1.33791e-07	1.09462e-07	8.69989e-08	7.22864e-08	7.26893e-08	9.06638e-08
0.0024	7.01342e-10	3.96528e-10	9.16806e-10	7.31245e-10	1.02803e-09	1.12054e-09	1.51691e-09	2.80917e-09	3.22869e-09	5.43265e-09	4.29304e-09	5.46837e-09	7.80263e-09	8.12869e-09	1.00565e-08	1.42675e-08	1.98082e-08	2.62456e-08	4.05511e-08	5.96526e-08	7.03219e-08	9.76786e-08	1.32597e-07	1.68092e-07	2.23876e-07	2.84342e-07	3.08038e-07	3.42186e-07	3.71355e-07	3.85618e-07	3.89314e-07	3.99138e-07	3.65549e-07	3.55814e-07	3.18892e-07	2.97805e-07	3.13293e-07	2.62498e-07	3.09176e-07	2.86626e-07	2.09431e-07	1.68567e-07	1.28108e-07	1.17923e-07	9.58051e-08	7.60756e-08	6.38336e-08	6.48288e-08	7.88486e-08
0.0022	6.52321e-10	3.66476e-10	7.83542e-10	7.06404e-10	9.78737e-10	1.06276e-09	1.42307e-09	2.64623e-09	3.1277e-09	5.4553e-09	3.97985e-09	5.16414e-09	7.17773e-09	7.46013e-09	9.22449e-09	1.31789e-08	1.79988e-08	2.41438e-08	3.61418e-08	5.44927e-08	6.4349e-08	9.01052e-08	1.22532e-07	1.57004e-07	2.1091e-07	2.67685e-07	2.93569e-07	3.28213e-07	3.61387e-07	3.69929e-07	3.75252e-07	3.8162e-07	3.41683e-07	3.30053e-07	2.92097e-07	2.68284e-07	2.87767e-07	2.35113e-07	2.79768e-07	2.6013e-07	1.85662e-07	1.4708e-07	1.12762e-07	1.03711e-07	8.46665e-08	6.72764e-08	5.6832e-08	5.85878e-08	6.90432e-08
0.002	5.99321e-10	3.51046e-10	6.75752e-10	6.9262e-10	9.41631e-10	1.03946e-09	1.34661e-09	2.45006e-09	3.02263e-09	5.43238e-09	3.71995e-09	4.91247e-09	6.6665e-09	6.90401e-09	8.55832e-09	1.22079e-08	1.6487e-08	2.24594e-08	3.21847e-08	4.98812e-08	5.92265e-08	8.32718e-08	1.1306e-07	1.46946e-07	1.98243e-07	2.50875e-07	2.77992e-07	3.13192e-07	3.48516e-07	3.52121e-07	3.59081e-07	3.61769e-07	3.17118e-07	3.03653e-07	2.66023e-07	2.40447e-07	2.62813e-07	2.09307e-07	2.51075e-07	2.34699e-07	1.64978e-07	1.28129e-07	1.0018e-07	9.09143e-08	7.56236e-08	6.03473e-08	5.11448e-08	5.37114e-08	6.10292e-08
0.0018	5.56401e-10	3.54218e-10	5.78413e-10	6.94524e-10	9.04663e-10	1.0364e-09	1.27597e-09	2.24806e-09	2.9081e-09	5.32973e-09	3.52034e-09	4.71521e-09	6.25384e-09	6.49916e-09	8.05631e-09	1.13518e-08	1.5256e-08	2.11747e-08	2.87576e-08	4.58227e-08	5.51491e-08	7.70385e-08	1.04583e-07	1.38025e-07	1.86345e-07	2.34062e-07	2.6195e-07	2.97654e-07	3.32984e-07	3.32708e-07	3.41172e-07	3.40155e-07	2.92217e-07	2.77361e-07	2.41278e-07	2.15163e-07	2.38739e-07	1.85804e-07	2.24393e-07	2.10739e-07	1.47312e-07	1.12121e-07	8.95355e-08	7.98784e-08	6.82327e-08	5.51347e-08	4.66221e-08	4.99045e-08	5.47471e-08
0.0016	5.25002e-10	3.71307e-10	4.85294e-10	7.18756e-10	8.50848e-10	1.03438e-09	1.22297e-09	2.0576e-09	2.78158e-09	5.15315e-09	3.37388e-09	4.57482e-09	5.90937e-09	6.16928e-09	7.66237e-09	1.06536e-08	1.42588e-08	2.02913e-08	2.60004e-08	4.22937e-08	5.19141e-08	7.1496e-08	9.71624e-08	1.29962e-07	1.75336e-07	2.1749e-07	2.45919e-07	2.81772e-07	3.15538e-07	3.12434e-07	3.22016e-07	3.17475e-07	2.67561e-07	2.51912e-07	2.18437e-07	1.92947e-07	2.1571e-07	1.65131e-07	2.00517e-07	1.88648e-07	1.31975e-07	9.92506e-08	8.07592e-08	7.07469e-08	6.25931e-08	5.15394e-08	4.32768e-08	4.67959e-08	5.01146e-08
0.0014	4.8585e-10	3.92099e-10	4.0291e-10	7.56027e-10	7.8563e-10	1.02341e-09	1.18283e-09	1.88288e-09	2.63089e-09	4.91603e-09	3.27232e-09	4.47017e-09	5.63043e-09	5.89347e-09	7.35736e-09	1.01492e-08	1.34231e-08	1.95961e-08	2.39277e-08	3.92813e-08	4.93931e-08	6.68416e-08	9.09e-08	1.22637e-07	1.65265e-07	2.01434e-07	2.30366e-07	2.65968e-07	2.97065e-07	2.92062e-07	3.02246e-07	2.94381e-07	2.44043e-07	2.27994e-07	1.97842e-07	1.73861e-07	1.94565e-07	1.47551e-07	1.79707e-07	1.68734e-07	1.18935e-07	8.95567e-08	7.36782e-08	6.33367e-08	5.85357e-08	4.91284e-08	4.10159e-08	4.41555e-08	4.69138e-08
0.0012	4.37451e-10	4.17907e-10	3.33578e-10	7.96402e-10	7.0587e-10	1.00464e-09	1.14926e-09	1.74305e-09	2.46108e-09	4.618e-09	3.20918e-09	4.38227e-09	5.4223e-09	5.70945e-09	7.13479e-09	9.74985e-09	1.27748e-08	1.89815e-08	2.25076e-08	3.67715e-08	4.73167e-08	6.3115e-08	8.55967e-08	1.16171e-07	1.56179e-07	1.86324e-07	2.1586e-07	2.50649e-07	2.78482e-07	2.72273e-07	2.82616e-07	2.71705e-07	2.2228e-07	2.06406e-07	1.79807e-07	1.58335e-07	1.75939e-07	1.3335e-07	1.61477e-07	1.51289e-07	1.08151e-07	8.2706e-08	6.81439e-08	5.7802e-08	5.55421e-08	4.71958e-08	3.95456e-08	4.20237e-08	4.48636e-08
0.001	3.74948e-10	4.45784e-10	2.94321e-10	8.35006e-10	6.18993e-10	9.91892e-10	1.10534e-09	1.65633e-09	2.29216e-09	4.24736e-09	3.16717e-09	4.31672e-09	5.30722e-09	5.61921e-09	6.96351e-09	9.4273e-09	1.23783e-08	1.85717e-08	2.17366e-08	3.46274e-08	4.54335e-08	6.0272e-08	8.10721e-08	1.10964e-07	1.48096e-07	1.72738e-07	2.029e-07	2.36316e-07	2.60464e-07	2.53759e-07	2.63796e-07	2.50227e-07	2.0265e-07	1.87624e-07	1.64324e-07	1.45859e-07	1.60014e-07	1.22337e-07	1.45722e-07	1.36583e-07	9.96863e-08	7.80599e-08	6.40127e-08	5.39027e-08	5.32612e-08	4.57982e-08	3.84697e-08	4.05487e-08	4.36688e-08
0.0008	2.96736e-10	4.64511e-10	2.90551e-10	8.74619e-10	5.26771e-10	9.85164e-10	1.05651e-09	1.62325e-09	2.14293e-09	3.82399e-09	3.12853e-09	4.29656e-09	5.27288e-09	5.58744e-09	6.86097e-09	9.20719e-09	1.21617e-08	1.84174e-08	2.16021e-08	3.27852e-08	4.38099e-08	5.81194e-08	7.74967e-08	1.06955e-07	1.41173e-07	1.61483e-07	1.91811e-07	2.23689e-07	2.43726e-07	2.3686e-07	2.46323e-07	2.30936e-07	1.85759e-07	1.71942e-07	1.51562e-07	1.35392e-07	1.46925e-07	1.13909e-07	1.32834e-07	1.24678e-07	9.33557e-08	7.48494e-08	6.12134e-08	5.17227e-08	5.15952e-08	4.49345e-08	3.77222e-08	3.96066e-08	4.28759e-08
0.0006	1.93599e-10	4.72705e-10	3.15473e-10	9.12765e-10	4.42022e-10	9.6903e-10	1.02107e-09	1.63249e-09	2.03373e-09	3.38246e-09	3.08884e-09	4.28555e-09	5.28485e-09	5.58433e-09	6.86051e-09	9.11099e-09	1.20689e-08	1.85434e-08	2.19888e-08	3.13591e-08	4.24999e-08	5.66003e-08	7.52889e-08	1.04044e-07	1.34886e-07	1.53594e-07	1.82893e-07	2.13357e-07	2.29015e-07	2.22043e-07	2.30608e-07	2.14512e-07	1.71869e-07	1.59458e-07	1.41467e-07	1.26671e-07	1.3693e-07	1.07338e-07	1.23589e-07	1.15583e-07	8.88019e-08	7.3257e-08	5.96122e-08	5.08435e-08	5.06755e-08	4.45811e-08	3.74432e-08	3.90756e-08	4.22739e-08
0.0004	9.60672e-11	4.85852e-10	3.65076e-10	9.52075e-10	3.85174e-10	9.49271e-10	1.0163e-09	1.66591e-09	1.96725e-09	2.97494e-09	3.05011e-09	4.26827e-09	5.34234e-09	5.595e-09	6.93845e-09	9.12835e-09	1.21425e-08	1.8866e-08	2.27573e-08	3.05165e-08	4.16303e-08	5.58503e-08	7.43506e-08	1.02247e-07	1.29588e-07	1.49238e-07	1.76512e-07	2.05175e-07	2.1712e-07	2.09955e-07	2.1732e-07	2.01314e-07	1.60819e-07	1.50155e-07	1.34026e-07	1.20088e-07	1.30234e-07	1.02923e-07	1.17955e-07	1.09258e-07	8.59709e-08	7.311e-08	5.91667e-08	5.09874e-08	5.03213e-08	4.46161e-08	3.75245e-08	3.89668e-08	4.19251e-08
0.0002	2.0858e-11	5.13103e-10	4.3067e-10	9.93639e-10	3.66928e-10	9.35158e-10	1.05043e-09	1.71056e-09	1.93069e-09	2.64865e-09	3.02431e-09	4.24534e-09	5.43813e-09	5.6588e-09	7.06554e-09	9.23248e-09	1.24308e-08	1.93234e-08	2.38492e-08	3.03717e-08	4.14255e-08	5.59801e-08	7.42976e-08	1.01633e-07	1.25703e-07	1.47418e-07	1.72917e-07	1.99349e-07	2.08447e-07	2.00985e-07	2.07322e-07	1.91346e-07	1.52698e-07	1.43497e-07	1.2922e-07	1.15809e-07	1.26858e-07	1.00568e-07	1.15195e-07	1.05496e-07	8.4673e-08	7.39643e-08	5.98876e-08	5.19201e-08	5.02621e-08	4.49953e-08	3.78717e-08	3.92184e-08	4.18082e-08
0	-1.24091e-11	5.37122e-10	4.87629e-10	1.02913e-09	3.90352e-10	9.25778e-10	1.12044e-09	1.76739e-09	1.91361e-09	2.45817e-09	3.01847e-09	4.23086e-09	5.57817e-09	5.80764e-09	7.24117e-09	9.44239e-09	1.28642e-08	1.98791e-08	2.51456e-08	3.09935e-08	4.20097e-08	5.73493e-08	7.51457e-08	1.01786e-07	1.23369e-07	1.47539e-07	1.72143e-07	1.9607e-07	2.03591e-07	1.955e-07	2.01174e-07	1.84583e-07	1.47742e-07	1.39628e-07	1.26743e-07	1.13877e-07	1.26484e-07	9.98285e-08	1.14569e-07	1.03988e-07	8.44239e-08	7.54255e-08	6.18438e-08	5.34997e-08	5.04912e-08	4.53562e-08	3.83041e-08	3.97271e-08	4.19289e-08
-0.0002	3.31329e-12	5.61606e-10	5.18431e-10	1.05201e-09	4.56083e-10	9.41722e-10	1.22475e-09	1.82886e-09	1.9197e-09	2.46215e-09	3.04292e-09	4.23639e-09	5.76224e-09	6.0663e-09	7.4638e-09	9.82482e-09	1.34312e-08	2.06167e-08	2.66648e-08	3.2452e-08	4.35265e-08	6.01727e-08	7.7306e-08	1.02937e-07	1.22932e-07	1.49712e-07	1.7424e-07	1.95568e-07	2.03151e-07	1.93502e-07	1.99003e-07	1.8137e-07	1.45922e-07	1.38559e-07	1.26477e-07	1.14223e-07	1.28814e-07	1.00626e-07	1.16112e-07	1.04536e-07	8.57756e-08	7.73284e-08	6.48616e-08	5.55698e-08	5.09958e-08	4.55487e-08	3.89013e-08	4.0515e-08	4.2326e-08
-0.0004	6.80906e-11	5.77266e-10	5.04886e-10	1.03201e-09	5.39862e-10	9.87695e-10	1.32998e-09	1.88293e-09	1.96447e-09	2.72051e-09	3.08179e-09	4.28146e-09	6.01713e-09	6.41923e-09	7.76891e-09	1.03442e-08	1.41422e-08	2.17163e-08	2.85682e-08	3.48197e-08	4.59726e-08	6.41608e-08	8.13633e-08	1.05641e-07	1.25227e-07	1.54504e-07	1.79323e-07	1.98448e-07	2.07537e-07	1.94636e-07	2.00681e-07	1.81937e-07	1.47165e-07	1.40311e-07	1.28148e-07	1.17188e-07	1.32983e-07	1.03203e-07	1.19687e-07	1.06893e-07	8.88881e-08	7.96451e-08	6.82984e-08	5.7853e-08	5.20073e-08	4.5749e-08	3.97592e-08	4.1487e-08	4.31592e-08
-0.0006	1.65165e-10	5.9001e-10	4.62182e-10	9.75561e-10	6.23501e-10	1.04463e-09	1.43394e-09	1.94629e-09	2.04283e-09	3.19171e-09	3.14722e-09	4.38752e-09	6.35309e-09	6.83801e-09	8.20862e-09	1.09919e-08	1.50193e-08	2.31542e-08	3.07313e-08	3.81329e-08	4.93848e-08	6.90147e-08	8.76508e-08	1.10616e-07	1.31377e-07	1.62505e-07	1.87902e-07	2.05489e-07	2.17165e-07	1.98884e-07	2.0591e-07	1.86018e-07	1.51577e-07	1.45067e-07	1.32312e-07	1.22779e-07	1.38794e-07	1.07517e-07	1.24931e-07	1.10863e-07	9.33982e-08	8.23987e-08	7.1844e-08	6.01942e-08	5.35938e-08	4.64523e-08	4.08476e-08	4.25593e-08	4.44672e-08
-0.0008	2.62534e-10	5.96819e-10	4.1875e-10	9.32369e-10	7.0462e-10	1.12164e-09	1.53351e-09	2.05419e-09	2.14887e-09	3.70012e-09	3.24835e-09	4.58339e-09	6.76155e-09	7.35272e-09	8.80607e-09	1.17904e-08	1.61607e-08	2.49177e-08	3.31079e-08	4.23965e-08	5.38549e-08	7.48227e-08	9.60627e-08	1.18417e-07	1.41684e-07	1.74009e-07	2.00977e-07	2.16512e-07	2.31915e-07	2.06489e-07	2.14675e-07	1.93907e-07	1.59221e-07	1.52918e-07	1.39367e-07	1.30822e-07	1.46191e-07	1.13536e-07	1.31669e-07	1.16338e-07	9.89595e-08	8.58372e-08	7.57624e-08	6.26648e-08	5.59535e-08	4.84422e-08	4.22133e-08	4.38769e-08	4.62987e-08
-0.001	3.56756e-10	6.06724e-10	3.87848e-10	9.29609e-10	7.8842e-10	1.17497e-09	1.60467e-09	2.20044e-09	2.2821e-09	4.01726e-09	3.41266e-09	4.87646e-09	7.23557e-09	7.96058e-09	9.54304e-09	1.27778e-08	1.76287e-08	2.69932e-08	3.58076e-08	4.75106e-08	5.95844e-08	8.15045e-08	1.0598e-07	1.28599e-07	1.54854e-07	1.89264e-07	2.18757e-07	2.31339e-07	2.51123e-07	2.17572e-07	2.27194e-07	2.05708e-07	1.69836e-07	1.63802e-07	1.49348e-07	1.41249e-07	1.5578e-07	1.21387e-07	1.39959e-07	1.23308e-07	1.0573e-07	9.02973e-08	8.01524e-08	6.56476e-08	5.9168e-08	5.19441e-08	4.3992e-08	4.5634e-08	4.87322e-08
-0.0012	4.48283e-10	6.39502e-10	3.80416e-10	9.64775e-10	8.6512e-10	1.2019e-09	1.65491e-09	2.36416e-09	2.43432e-09	4.31032e-09	3.67478e-09	5.26124e-09	7.83358e-09	8.64917e-09	1.04323e-08	1.39807e-08	1.94627e-08	2.94312e-08	3.90138e-08	5.3454e-08	6.62415e-08	8.91298e-08	1.16386e-07	1.40794e-07	1.70394e-07	2.08453e-07	2.40304e-07	2.49872e-07	2.74253e-07	2.32405e-07	2.4364e-07	2.21377e-07	1.83513e-07	1.77652e-07	1.61859e-07	1.53878e-07	1.68121e-07	1.31337e-07	1.51272e-07	1.32008e-07	1.13663e-07	9.57979e-08	8.50121e-08	6.92918e-08	6.32199e-08	5.67046e-08	4.63043e-08	4.79646e-08	5.17492e-08
-0.0014	5.32725e-10	6.85012e-10	3.91511e-10	1.01781e-09	9.22972e-10	1.21023e-09	1.70969e-09	2.50512e-09	2.62386e-09	4.6625e-09	4.04046e-09	5.74605e-09	8.56791e-09	9.4488e-09	1.14411e-08	1.54173e-08	2.16716e-08	3.22845e-08	4.30087e-08	6.02953e-08	7.35656e-08	9.78381e-08	1.26952e-07	1.54567e-07	1.88573e-07	2.31895e-07	2.6471e-07	2.72344e-07	3.01075e-07	2.51171e-07	2.63784e-07	2.40935e-07	2.00815e-07	1.94434e-07	1.76887e-07	1.68825e-07	1.836e-07	1.4379e-07	1.66144e-07	1.42806e-07	1.22848e-07	1.02478e-07	9.04271e-08	7.37861e-08	6.79744e-08	6.2285e-08	4.92221e-08	5.07846e-08	5.54841e-08
-0.0016	5.95689e-10	7.31572e-10	4.1561e-10	1.06057e-09	9.5616e-10	1.24737e-09	1.78355e-09	2.6143e-09	2.87411e-09	5.06284e-09	4.48518e-09	6.34534e-09	9.42216e-09	1.03779e-08	1.25889e-08	1.70686e-08	2.41884e-08	3.55956e-08	4.77285e-08	6.81083e-08	8.14827e-08	1.07733e-07	1.38102e-07	1.70101e-07	2.09997e-07	2.59529e-07	2.91616e-07	2.99215e-07	3.31535e-07	2.7394e-07	2.8704e-07	2.64415e-07	2.21838e-07	2.14371e-07	1.94803e-07	1.86525e-07	2.02843e-07	1.59228e-07	1.84148e-07	1.56198e-07	1.33543e-07	1.10697e-07	9.65519e-08	7.92067e-08	7.33347e-08	6.82661e-08	5.2726e-08	5.34874e-08	5.99456e-08
-0.0018	6.26996e-10	7.96749e-10	4.70749e-10	1.0821e-09	9.72632e-10	1.32992e-09	1.8658e-09	2.7406e-09	3.19823e-09	5.51085e-09	4.9982e-09	7.06393e-09	1.04084e-08	1.14405e-08	1.38897e-08	1.89602e-08	2.69881e-08	3.95457e-08	5.28988e-08	7.68401e-08	9.02822e-08	1.18942e-07	1.50088e-07	1.87591e-07	2.34479e-07	2.91043e-07	3.20851e-07	3.29812e-07	3.66017e-07	3.00994e-07	3.13307e-07	2.91655e-07	2.4701e-07	2.37663e-07	2.16113e-07	2.07283e-07	2.26377e-07	1.77718e-07	2.05196e-07	1.72422e-07	1.46442e-07	1.20799e-07	1.04035e-07	8.5964e-08	7.94356e-08	7.45741e-08	5.67925e-08	5.62555e-08	6.50967e-08
-0.002	6.20972e-10	8.73534e-10	5.64069e-10	1.08811e-09	9.87132e-10	1.432e-09	1.97377e-09	2.90376e-09	3.58879e-09	6.01627e-09	5.59989e-09	7.89944e-09	1.15293e-08	1.26307e-08	1.53625e-08	2.1162e-08	3.0171e-08	4.40426e-08	5.85425e-08	8.64938e-08	1.00302e-07	1.31498e-07	1.63461e-07	2.06582e-07	2.61841e-07	3.26231e-07	3.52921e-07	3.63622e-07	4.04399e-07	3.32409e-07	3.43201e-07	3.22365e-07	2.76393e-07	2.64448e-07	2.41375e-07	2.31279e-07	2.53631e-07	1.99161e-07	2.29249e-07	1.91458e-07	1.61966e-07	1.33222e-07	1.13568e-07	9.42779e-08	8.66292e-08	8.14351e-08	6.15284e-08	6.04472e-08	7.1076e-08
-0.0022	5.94507e-10	9.61828e-10	6.92858e-10	1.09902e-09	1.01939e-09	1.52737e-09	2.11498e-09	3.10644e-09	4.042e-09	6.63451e-09	6.32226e-09	8.83946e-09	1.2774e-08	1.39303e-08	1.70615e-08	2.35887e-08	3.37191e-08	4.87986e-08	6.48719e-08	9.70759e-08	1.11409e-07	1.45517e-07	1.78807e-07	2.27158e-07	2.92247e-07	3.65094e-07	3.88713e-07	4.00428e-07	4.46129e-07	3.68007e-07	3.76893e-07	3.56385e-07	3.09199e-07	2.94736e-07	2.71048e-07	2.59011e-07	2.84136e-07	2.23854e-07	2.56318e-07	2.13258e-07	1.80219e-07	1.4811e-07	1.25605e-07	1.04433e-07	9.54125e-08	8.91839e-08	6.70185e-08	6.67415e-08	7.7892e-08
-0.0024	5.80526e-10	1.05166e-09	8.38664e-10	1.12293e-09	1.07949e-09	1.62812e-09	2.2587e-09	3.36904e-09	4.55442e-09	7.36689e-09	7.1638e-09	9.89073e-09	1.41639e-08	1.5366e-08	1.89852e-08	2.61968e-08	3.755e-08	5.37292e-08	7.17693e-08	1.08614e-07	1.2381e-07	1.6115e-07	1.96682e-07	2.49679e-07	3.25908e-07	4.06537e-07	4.28338e-07	4.4016e-07	4.90484e-07	4.07472e-07	4.14404e-07	3.93881e-07	3.45036e-07	3.28487e-07	3.05204e-07	2.90468e-07	3.17449e-07	2.51998e-07	2.86494e-07	2.37763e-07	2.01456e-07	1.65652e-07	1.40526e-07	1.16376e-07	1.06115e-07	9.81436e-08	7.3453e-08	7.54246e-08	8.57015e-08
-0.0026	5.93917e-10	1.13175e-09	9.67915e-10	1.16363e-09	1.16152e-09	1.74047e-09	2.42546e-09	3.68305e-09	5.11829e-09	8.19042e-09	8.10628e-09	1.10576e-08	1.57093e-08	1.69626e-08	2.11231e-08	2.90361e-08	4.15236e-08	5.88488e-08	7.9168e-08	1.21185e-07	1.3759e-07	1.78519e-07	2.17728e-07	2.74467e-07	3.63143e-07	4.49762e-07	4.72782e-07	4.82248e-07	5.36478e-07	4.50642e-07	4.55519e-07	4.34301e-07	3.83883e-07	3.65939e-07	3.43914e-07	3.25282e-07	3.53197e-07	2.83733e-07	3.19844e-07	2.64868e-07	2.25889e-07	1.85865e-07	1.5835e-07	1.29995e-07	1.19074e-07	1.08485e-07	8.10338e-08	8.64249e-08	9.48861e-08
-0.0028	6.37039e-10	1.21685e-09	1.06396e-09	1.236e-09	1.28454e-09	1.87757e-09	2.61004e-09	4.02477e-09	5.73428e-09	9.12446e-09	9.13345e-09	1.23536e-08	1.74374e-08	1.87307e-08	2.34697e-08	3.20846e-08	4.5544e-08	6.42206e-08	8.70884e-08	1.34328e-07	1.52102e-07	1.96979e-07	2.41549e-07	3.02104e-07	4.03641e-07	4.94852e-07	5.21507e-07	5.26485e-07	5.83276e-07	4.97101e-07	4.99874e-07	4.76964e-07	4.25515e-07	4.07177e-07	3.86915e-07	3.63489e-07	3.91035e-07	3.18891e-07	3.56209e-07	2.94573e-07	2.53465e-07	2.0861e-07	1.78779e-07	1.45504e-07	1.34527e-07	1.2007e-07	9.0117e-08	9.94169e-08	1.05557e-07
-0.003	7.16169e-10	1.30382e-09	1.15164e-09	1.32518e-09	1.45094e-09	2.0434e-09	2.82897e-09	4.36308e-09	6.41564e-09	1.01841e-08	1.02434e-08	1.37698e-08	1.93542e-08	2.06625e-08	2.6015e-08	3.52578e-08	4.97488e-08	6.99146e-08	9.55516e-08	1.47604e-07	1.67133e-07	2.16419e-07	2.67938e-07	3.33266e-07	4.47519e-07	5.41362e-07	5.72376e-07	5.72425e-07	6.30162e-07	5.46698e-07	5.46871e-07	5.21527e-07	4.69265e-07	4.51758e-07	4.33489e-07	4.05103e-07	4.30864e-07	3.57256e-07	3.94712e-07	3.26779e-07	2.83749e-07	2.33736e-07	2.01506e-07	1.63552e-07	1.52293e-07	1.33262e-07	1.00949e-07	1.14158e-07	1.17308e-07
-0.0032	8.06968e-10	1.39016e-09	1.25214e-09	1.4381e-09	1.6783e-09	2.238e-09	3.09664e-09	4.73423e-09	7.16157e-09	1.12707e-08	1.14143e-08	1.52952e-08	2.14385e-08	2.2748e-08	2.86778e-08	3.8528e-08	5.40815e-08	7.59635e-08	1.0466e-07	1.60806e-07	1.8269e-07	2.36928e-07	2.95383e-07	3.67977e-07	4.92597e-07	5.88765e-07	6.23345e-07	6.19886e-07	6.758e-07	5.98529e-07	5.96009e-07	5.67873e-07	5.14889e-07	4.99213e-07	4.82889e-07	4.49951e-07	4.72577e-07	3.98357e-07	4.34813e-07	3.61389e-07	3.16474e-07	2.61308e-07	2.26375e-07	1.84689e-07	1.71721e-07	1.48583e-07	1.13798e-07	1.30464e-07	1.30861e-07
-0.0034	9.00981e-10	1.47778e-09	1.3324e-09	1.56889e-09	1.96518e-09	2.45994e-09	3.40835e-09	5.14635e-09	7.97531e-09	1.23303e-08	1.26493e-08	1.69311e-08	2.36227e-08	2.49557e-08	3.14093e-08	4.18948e-08	5.84406e-08	8.25075e-08	1.14537e-07	1.73825e-07	1.9854e-07	2.57874e-07	3.2314e-07	4.05528e-07	5.37547e-07	6.36499e-07	6.72799e-07	6.68411e-07	7.19541e-07	6.51518e-07	6.46806e-07	6.15981e-07	5.62509e-07	5.48905e-07	5.3482e-07	4.98039e-07	5.16106e-07	4.42172e-07	4.76311e-07	3.98165e-07	3.51462e-07	2.91263e-07	2.53508e-07	2.09343e-07	1.93064e-07	1.66342e-07	1.29097e-07	1.48192e-07	1.47868e-07
-0.0036	1.00651e-09	1.57478e-09	1.41165e-09	1.72596e-09	2.27886e-09	2.73979e-09	3.76102e-09	5.65696e-09	8.85731e-09	1.33755e-08	1.3955e-08	1.86799e-08	2.58589e-08	2.7242e-08	3.41964e-08	4.53866e-08	6.27973e-08	8.96308e-08	1.24994e-07	1.86685e-07	2.1429e-07	2.7902e-07	3.51096e-07	4.44404e-07	5.82165e-07	6.84927e-07	7.1925e-07	7.17269e-07	7.61225e-07	7.04778e-07	6.98499e-07	6.654e-07	6.11773e-07	6.00501e-07	5.88979e-07	5.49134e-07	5.61173e-07	4.88708e-07	5.18966e-07	4.3672e-07	3.88768e-07	3.23458e-07	2.82985e-07	2.37928e-07	2.17091e-07	1.86707e-07	1.47182e-07	1.67614e-07	1.70346e-07
-0.0038	1.1123e-09	1.6702e-09	1.50511e-09	1.90067e-09	2.5978e-09	3.06297e-09	4.16378e-09	6.30943e-09	9.79206e-09	1.44465e-08	1.53796e-08	2.05024e-08	2.81334e-08	2.95972e-08	3.7049e-08	4.90328e-08	6.70928e-08	9.73226e-08	1.35892e-07	1.99483e-07	2.30159e-07	3.00593e-07	3.79766e-07	4.84109e-07	6.26246e-07	7.35276e-07	7.605e-07	7.65873e-07	8.01422e-07	7.57604e-07	7.5028e-07	7.15467e-07	6.62643e-07	6.53694e-07	6.44799e-07	6.02576e-07	6.07628e-07	5.37811e-07	5.6266e-07	4.76716e-07	4.2794e-07	3.57871e-07	3.1489e-07	2.7072e-07	2.44701e-07	2.099e-07	1.68237e-07	1.89091e-07	1.98968e-07
-0.004	1.21489e-09	1.75875e-09	1.62518e-09	2.07342e-09	2.89972e-09	3.43803e-09	4.62672e-09	7.10953e-09	1.08113e-08	1.55607e-08	1.692e-08	2.23817e-08	3.0453e-08	3.20152e-08	3.99744e-08	5.28315e-08	7.13032e-08	1.05551e-07	1.47149e-07	2.12503e-07	2.45966e-07	3.223e-07	4.09018e-07	5.24836e-07	6.69661e-07	7.86431e-07	7.96536e-07	8.13789e-07	8.41013e-07	8.09539e-07	8.01327e-07	7.65667e-07	7.15105e-07	7.0817e-07	7.01877e-07	6.57732e-07	6.55199e-07	5.8914e-07	6.07111e-07	5.17914e-07	4.68496e-07	3.94523e-07	3.49133e-07	3.07761e-07	2.76914e-07	2.3598e-07	1.92086e-07	2.13029e-07	2.32824e-07
-0.0042	1.31124e-09	1.83534e-09	1.77087e-09	2.22828e-09	3.16806e-09	3.86835e-09	5.16526e-09	8.05066e-09	1.19286e-08	1.67518e-08	1.85099e-08	2.43365e-08	3.27898e-08	3.44888e-08	4.29642e-08	5.68109e-08	7.54032e-08	1.14279e-07	1.58771e-07	2.26176e-07	2.61704e-07	3.43796e-07	4.38195e-07	5.648e-07	7.1222e-07	8.35862e-07	8.28684e-07	8.60541e-07	8.80329e-07	8.60316e-07	8.50983e-07	8.15411e-07	7.69144e-07	7.63417e-07	7.59805e-07	7.14037e-07	7.03527e-07	6.42088e-07	6.5194e-07	5.59984e-07	5.10359e-07	4.33248e-07	3.85595e-07	3.48513e-07	3.13556e-07	2.64892e-07	2.1835e-07	2.39804e-07	2.70372e-07
-0.0044	1.41438e-09	1.90351e-09	1.91843e-09	2.36369e-09	3.41161e-09	4.34689e-09	5.77449e-09	9.09513e-09	1.31084e-08	1.80665e-08	2.01291e-08	2.63481e-08	3.51464e-08	3.6983e-08	4.60117e-08	6.09377e-08	7.96133e-08	1.23424e-07	1.70849e-07	2.40188e-07	2.77434e-07	3.65332e-07	4.67096e-07	6.02877e-07	7.53718e-07	8.82063e-07	8.58723e-07	9.05611e-07	9.19247e-07	9.09652e-07	8.98797e-07	8.64248e-07	8.23954e-07	8.19027e-07	8.18212e-07	7.71e-07	7.522e-07	6.95995e-07	6.96702e-07	6.02381e-07	5.53351e-07	4.73652e-07	4.23896e-07	3.9198e-07	3.5374e-07	2.96454e-07	2.4773e-07	2.69267e-07	3.099e-07
-0.0046	1.50868e-09	1.93953e-09	2.06952e-09	2.49356e-09	3.62154e-09	4.86031e-09	6.46395e-09	1.01766e-08	1.43152e-08	1.95311e-08	2.17555e-08	2.83989e-08	3.75422e-08	3.95024e-08	4.90944e-08	6.50743e-08	8.40614e-08	1.32882e-07	1.83223e-07	2.54277e-07	2.93182e-07	3.87519e-07	4.95541e-07	6.38978e-07	7.94334e-07	9.23109e-07	8.88371e-07	9.48635e-07	9.57665e-07	9.56872e-07	9.44398e-07	9.11693e-07	8.78746e-07	8.74656e-07	8.76861e-07	8.28101e-07	8.00768e-07	7.50344e-07	7.40913e-07	6.44708e-07	5.96761e-07	5.15285e-07	4.63476e-07	4.37224e-07	3.96187e-07	3.30227e-07	2.80561e-07	3.01027e-07	3.50079e-07
-0.0048	1.58816e-09	1.97912e-09	2.23894e-09	2.63635e-09	3.85359e-09	5.39462e-09	7.20697e-09	1.12383e-08	1.55509e-08	2.11459e-08	2.3358e-08	3.04617e-08	4.00257e-08	4.20438e-08	5.21989e-08	6.91962e-08	8.87567e-08	1.42519e-07	1.95425e-07	2.68333e-07	3.08594e-07	4.10397e-07	5.23561e-07	6.73674e-07	8.3455e-07	9.58476e-07	9.19441e-07	9.88785e-07	9.95032e-07	1.00116e-06	9.87406e-07	9.56799e-07	9.32824e-07	9.29539e-07	9.35355e-07	8.84844e-07	8.48785e-07	8.04665e-07	7.84235e-07	6.86742e-07	6.39726e-07	5.57533e-07	5.03698e-07	4.83588e-07	4.39549e-07	3.65407e-07	3.16472e-07	3.3461e-07	3.89527e-07
-0.005	1.67627e-09	2.05396e-09	2.44534e-09	2.80106e-09	4.13317e-09	5.95341e-09	7.96538e-09	1.22483e-08	1.67932e-08	2.28736e-08	2.49364e-08	3.24922e-08	4.25581e-08	4.45499e-08	5.53063e-08	7.33349e-08	9.37816e-08	1.52168e-07	2.07245e-07	2.82125e-07	3.23581e-07	4.32986e-07	5.51684e-07	7.06954e-07	8.74761e-07	9.88189e-07	9.50983e-07	1.02553e-06	1.03042e-06	1.0418e-06	1.02699e-06	9.98771e-07	9.85327e-07	9.83089e-07	9.93223e-07	9.40735e-07	8.96024e-07	8.58132e-07	8.26091e-07	7.28308e-07	6.81513e-07	5.99779e-07	5.43921e-07	5.30011e-07	4.82608e-07	4.01549e-07	3.54806e-07	3.69682e-07	4.27365e-07
-0.0052	1.78337e-09	2.1566e-09	2.68649e-09	3.01569e-09	4.4524e-09	6.5146e-09	8.7876e-09	1.32006e-08	1.8046e-08	2.46737e-08	2.65152e-08	3.44786e-08	4.50563e-08	4.70154e-08	5.8389e-08	7.75239e-08	9.92177e-08	1.61702e-07	2.18707e-07	2.95507e-07	3.38709e-07	4.54943e-07	5.79752e-07	7.38876e-07	9.15906e-07	1.01274e-06	9.8188e-07	1.05856e-06	1.06296e-06	1.0783e-06	1.06264e-06	1.03703e-06	1.03562e-06	1.0347e-06	1.04968e-06	9.9523e-07	9.42056e-07	9.10229e-07	8.66196e-07	7.68836e-07	7.21788e-07	6.41346e-07	5.83382e-07	5.74916e-07	5.24344e-07	4.38045e-07	3.94712e-07	4.06043e-07	4.6313e-07
-0.0054	1.90401e-09	2.30074e-09	2.97421e-09	3.28885e-09	4.82549e-09	7.07499e-09	9.66493e-09	1.41279e-08	1.93111e-08	2.6567e-08	2.80918e-08	3.64071e-08	4.75092e-08	4.94207e-08	6.1419e-08	8.18064e-08	1.05096e-07	1.71089e-07	2.29714e-07	3.08298e-07	3.54091e-07	4.76271e-07	6.07211e-07	7.6951e-07	9.56765e-07	1.03287e-06	1.01158e-06	1.08759e-06	1.092e-06	1.11031e-06	1.0942e-06	1.07133e-06	1.08301e-06	1.08389e-06	1.10369e-06	1.04775e-06	9.86422e-07	9.60599e-07	9.04455e-07	8.07899e-07	7.60702e-07	6.8151e-07	6.21282e-07	6.1697e-07	5.63944e-07	4.74636e-07	4.35371e-07	4.43086e-07	4.96766e-07
-0.0056	2.05597e-09	2.5125e-09	3.29737e-09	3.62918e-09	5.24435e-09	7.63149e-09	1.05211e-08	1.50721e-08	2.0616e-08	2.85268e-08	2.96271e-08	3.82741e-08	4.99449e-08	5.17451e-08	6.41916e-08	8.62217e-08	1.11489e-07	1.80337e-07	2.40407e-07	3.20581e-07	3.69643e-07	4.9702e-07	6.34094e-07	7.99135e-07	9.94196e-07	1.04908e-06	1.03997e-06	1.11244e-06	1.11698e-06	1.13735e-06	1.12101e-06	1.10158e-06	1.12705e-06	1.13038e-06	1.15426e-06	1.0979e-06	1.02886e-06	1.00875e-06	9.40737e-07	8.45345e-07	7.98553e-07	7.19533e-07	6.57109e-07	6.55388e-07	6.00771e-07	5.1153e-07	4.75875e-07	4.79915e-07	5.27904e-07
-0.0058	2.24358e-09	2.77092e-09	3.63348e-09	4.04371e-09	5.70376e-09	8.1533e-09	1.13437e-08	1.60627e-08	2.19268e-08	3.05083e-08	3.11007e-08	4.01074e-08	5.23549e-08	5.39948e-08	6.64356e-08	9.0786e-08	1.18527e-07	1.89524e-07	2.50892e-07	3.32867e-07	3.85646e-07	5.17055e-07	6.60841e-07	8.2819e-07	1.02572e-06	1.06166e-06	1.06738e-06	1.13268e-06	1.13777e-06	1.1591e-06	1.14274e-06	1.12789e-06	1.16749e-06	1.17389e-06	1.20057e-06	1.14558e-06	1.06927e-06	1.0547e-06	9.74911e-07	8.81196e-07	8.34945e-07	7.5506e-07	6.90434e-07	6.89923e-07	6.34645e-07	5.48103e-07	5.15392e-07	5.1548e-07	5.56001e-07
-0.006	2.452e-09	3.06506e-09	3.99498e-09	4.47873e-09	6.20262e-09	8.65489e-09	1.22168e-08	1.71039e-08	2.32198e-08	3.24573e-08	3.24911e-08	4.19385e-08	5.47508e-08	5.61979e-08	6.82586e-08	9.55992e-08	1.26133e-07	1.98764e-07	2.61365e-07	3.46286e-07	4.02246e-07	5.36593e-07	6.87788e-07	8.57447e-07	1.05038e-06	1.07108e-06	1.09301e-06	1.1481e-06	1.1537e-06	1.17545e-06	1.15945e-06	1.1503e-06	1.20434e-06	1.214e-06	1.24222e-06	1.19052e-06	1.10767e-06	1.09821e-06	1.00693e-06	9.154e-07	8.69594e-07	7.88034e-07	7.20967e-07	7.20641e-07	6.65577e-07	5.83376e-07	5.53307e-07	5.4896e-07	5.80604e-07
-0.0062	2.67475e-09	3.45042e-09	4.3783e-09	4.90842e-09	6.71633e-09	9.17123e-09	1.31605e-08	1.81602e-08	2.45199e-08	3.43362e-08	3.37924e-08	4.37874e-08	5.71888e-08	5.84002e-08	7.00312e-08	1.00748e-07	1.34231e-07	2.08247e-07	2.72024e-07	3.61454e-07	4.18861e-07	5.55777e-07	7.13951e-07	8.86342e-07	1.0684e-06	1.07826e-06	1.11522e-06	1.15884e-06	1.16409e-06	1.18645e-06	1.17145e-06	1.16892e-06	1.2373e-06	1.25016e-06	1.27897e-06	1.23241e-06	1.144e-06	1.13887e-06	1.03695e-06	9.48149e-07	9.02585e-07	8.18603e-07	7.48823e-07	7.4806e-07	6.938e-07	6.1683e-07	5.88637e-07	5.79233e-07	6.01395e-07
-0.0064	2.91516e-09	3.96128e-09	4.74139e-09	5.32779e-09	7.19707e-09	9.74364e-09	1.41359e-08	1.92242e-08	2.58228e-08	3.60771e-08	3.50455e-08	4.56769e-08	5.97114e-08	6.06479e-08	7.21587e-08	1.06287e-07	1.42772e-07	2.17938e-07	2.83175e-07	3.77695e-07	4.34953e-07	5.75195e-07	7.38649e-07	9.13988e-07	1.08066e-06	1.08449e-06	1.13179e-06	1.16494e-06	1.16885e-06	1.19226e-06	1.17909e-06	1.18412e-06	1.26612e-06	1.2821e-06	1.31057e-06	1.27092e-06	1.17808e-06	1.17641e-06	1.06515e-06	9.79722e-07	9.34309e-07	8.47226e-07	7.74301e-07	7.72761e-07	7.19613e-07	6.48588e-07	6.20514e-07	6.05577e-07	6.18232e-07
-0.0066	3.13965e-09	4.55858e-09	5.11788e-09	5.73733e-09	7.61462e-09	1.03891e-08	1.5146e-08	2.02878e-08	2.71201e-08	3.7619e-08	3.62963e-08	4.76024e-08	6.23562e-08	6.30058e-08	7.49821e-08	1.12134e-07	1.51732e-07	2.27831e-07	2.94739e-07	3.93328e-07	4.50755e-07	5.95632e-07	7.62327e-07	9.39996e-07	1.08801e-06	1.09059e-06	1.1422e-06	1.16649e-06	1.16805e-06	1.19334e-06	1.1828e-06	1.19632e-06	1.29077e-06	1.30961e-06	1.33755e-06	1.30553e-06	1.20985e-06	1.21109e-06	1.0919e-06	1.01033e-06	9.65419e-07	8.74603e-07	7.98023e-07	7.94776e-07	7.43173e-07	6.78658e-07	6.48925e-07	6.2724e-07	6.30893e-07
-0.0068	3.29589e-09	5.18808e-09	5.5703e-09	6.15675e-09	7.97486e-09	1.11397e-08	1.61559e-08	2.13374e-08	2.84165e-08	3.89708e-08	3.75452e-08	4.95647e-08	6.51088e-08	6.55595e-08	7.87605e-08	1.18139e-07	1.61185e-07	2.37882e-07	3.06653e-07	4.07424e-07	4.66949e-07	6.17086e-07	7.84677e-07	9.63925e-07	1.09141e-06	1.09697e-06	1.14695e-06	1.16377e-06	1.16195e-06	1.19028e-06	1.18316e-06	1.20573e-06	1.31139e-06	1.33283e-06	1.36047e-06	1.33614e-06	1.23919e-06	1.24324e-06	1.11755e-06	1.04029e-06	9.96048e-07	9.01521e-07	8.20606e-07	8.1446e-07	7.64724e-07	7.06003e-07	6.73378e-07	6.44514e-07	6.39187e-07
-0.007	3.43386e-09	5.82664e-09	6.1121e-09	6.58455e-09	8.29271e-09	1.19938e-08	1.71431e-08	2.23912e-08	2.96812e-08	4.0169e-08	3.8791e-08	5.15442e-08	6.79763e-08	6.83686e-08	8.36709e-08	1.24368e-07	1.71349e-07	2.4812e-07	3.18877e-07	4.20317e-07	4.84213e-07	6.39388e-07	8.05878e-07	9.85462e-07	1.09254e-06	1.10325e-06	1.14711e-06	1.15667e-06	1.15092e-06	1.18397e-06	1.18063e-06	1.21235e-06	1.32771e-06	1.35201e-06	1.37921e-06	1.36278e-06	1.26604e-06	1.27289e-06	1.1423e-06	1.06986e-06	1.02662e-06	9.28412e-07	8.42872e-07	8.32657e-07	7.84526e-07	7.29968e-07	6.93487e-07	6.58778e-07	6.43675e-07
-0.0072	3.60588e-09	6.44695e-09	6.74158e-09	7.0256e-09	8.5906e-09	1.2962e-08	1.80915e-08	2.34586e-08	3.08945e-08	4.12482e-08	4.00602e-08	5.35267e-08	7.09761e-08	7.14778e-08	8.9753e-08	1.30862e-07	1.82253e-07	2.5855e-07	3.31613e-07	4.32508e-07	5.03105e-07	6.62776e-07	8.26273e-07	1.00435e-06	1.09264e-06	1.1082e-06	1.14383e-06	1.14521e-06	1.1357e-06	1.17511e-06	1.17581e-06	1.21623e-06	1.33968e-06	1.36729e-06	1.39398e-06	1.38539e-06	1.29044e-06	1.30001e-06	1.16631e-06	1.09933e-06	1.05687e-06	9.56e-07	8.65646e-07	8.50424e-07	8.02962e-07	7.50109e-07	7.09557e-07	6.71154e-07	6.45068e-07
-0.0074	3.82249e-09	7.02115e-09	7.42787e-09	7.47367e-09	8.89309e-09	1.40908e-08	1.89812e-08	2.44982e-08	3.20834e-08	4.2238e-08	4.14201e-08	5.55535e-08	7.41395e-08	7.49015e-08	9.70393e-08	1.37725e-07	1.93753e-07	2.69385e-07	3.44898e-07	4.44954e-07	5.23652e-07	6.87138e-07	8.47183e-07	1.02057e-06	1.0919e-06	1.11078e-06	1.13843e-06	1.13035e-06	1.11713e-06	1.16416e-06	1.16915e-06	1.21753e-06	1.34746e-06	1.37869e-06	1.40498e-06	1.40418e-06	1.31246e-06	1.3248e-06	1.18965e-06	1.1289e-06	1.08692e-06	9.84631e-07	8.89629e-07	8.69034e-07	8.20812e-07	7.66687e-07	7.22154e-07	6.82491e-07	6.44512e-07
-0.0076	4.06955e-09	7.53414e-09	8.11563e-09	7.92184e-09	9.22283e-09	1.53626e-08	1.98131e-08	2.55068e-08	3.32916e-08	4.32185e-08	4.28863e-08	5.76782e-08	7.74867e-08	7.85652e-08	1.05355e-07	1.45313e-07	2.05695e-07	2.80812e-07	3.58902e-07	4.58952e-07	5.44875e-07	7.12676e-07	8.69508e-07	1.03464e-06	1.09097e-06	1.11109e-06	1.13264e-06	1.11279e-06	1.09618e-06	1.15173e-06	1.16057e-06	1.2164e-06	1.35099e-06	1.38623e-06	1.41244e-06	1.4194e-06	1.33206e-06	1.34737e-06	1.21239e-06	1.15849e-06	1.11733e-06	1.01447e-06	9.15491e-07	8.88619e-07	8.38538e-07	7.81171e-07	7.32253e-07	6.92656e-07	6.4295e-07
-0.0078	4.33284e-09	7.97408e-09	8.78625e-09	8.40124e-09	9.59827e-09	1.66952e-08	2.05918e-08	2.64548e-08	3.45325e-08	4.42255e-08	4.44569e-08	5.99342e-08	8.11088e-08	8.24419e-08	1.14289e-07	1.53537e-07	2.17855e-07	2.92932e-07	3.73983e-07	4.74396e-07	5.6632e-07	7.39519e-07	8.93367e-07	1.04775e-06	1.09047e-06	1.10944e-06	1.12646e-06	1.09329e-06	1.07354e-06	1.13743e-06	1.15018e-06	1.21321e-06	1.3504e-06	1.39012e-06	1.4168e-06	1.43103e-06	1.34903e-06	1.36805e-06	1.23456e-06	1.18814e-06	1.14893e-06	1.04571e-06	9.4362e-07	9.09056e-07	8.56495e-07	7.94378e-07	7.4146e-07	7.01629e-07	6.41234e-07
-0.008	4.61145e-09	8.3281e-09	9.43617e-09	8.91391e-09	1.00266e-08	1.79688e-08	2.1346e-08	2.735e-08	3.57682e-08	4.52937e-08	4.61343e-08	6.23667e-08	8.50655e-08	8.65723e-08	1.23538e-07	1.61887e-07	2.29971e-07	3.05698e-07	3.891e-07	4.89716e-07	5.88253e-07	7.67247e-07	9.18434e-07	1.06066e-06	1.09008e-06	1.10589e-06	1.11853e-06	1.07245e-06	1.04961e-06	1.121e-06	1.13839e-06	1.20808e-06	1.3457e-06	1.39061e-06	1.41828e-06	1.43919e-06	1.36315e-06	1.38678e-06	1.25619e-06	1.21754e-06	1.18188e-06	1.07854e-06	9.74258e-07	9.31038e-07	8.74989e-07	8.07065e-07	7.50156e-07	7.09535e-07	6.41739e-07
-0.0082	4.90971e-09	8.57368e-09	1.00601e-08	9.47319e-09	1.05091e-08	1.90878e-08	2.20916e-08	2.82045e-08	3.69956e-08	4.64953e-08	4.79794e-08	6.49816e-08	8.93974e-08	9.09993e-08	1.32929e-07	1.70228e-07	2.41944e-07	3.19346e-07	4.03918e-07	5.04583e-07	6.11019e-07	7.96083e-07	9.43483e-07	1.07362e-06	1.08877e-06	1.10051e-06	1.10788e-06	1.05031e-06	1.02452e-06	1.10252e-06	1.12537e-06	1.20091e-06	1.33719e-06	1.38779e-06	1.41694e-06	1.44381e-06	1.37435e-06	1.40314e-06	1.27709e-06	1.24604e-06	1.21613e-06	1.11301e-06	1.00785e-06	9.55477e-07	8.94672e-07	8.20482e-07	7.58456e-07	7.18315e-07	6.46377e-07
-0.0084	5.22552e-09	8.76207e-09	1.06378e-08	1.00496e-08	1.10238e-08	2.00477e-08	2.27763e-08	2.90546e-08	3.82812e-08	4.79393e-08	5.00478e-08	6.78034e-08	9.41428e-08	9.57201e-08	1.42464e-07	1.7869e-07	2.53811e-07	3.33885e-07	4.18702e-07	5.19245e-07	6.35043e-07	8.26484e-07	9.67127e-07	1.086e-06	1.08507e-06	1.09389e-06	1.09373e-06	1.02674e-06	9.98185e-07	1.08206e-06	1.11146e-06	1.19196e-06	1.32523e-06	1.3817e-06	1.41244e-06	1.44484e-06	1.38269e-06	1.417e-06	1.29703e-06	1.2735e-06	1.25133e-06	1.14912e-06	1.04449e-06	9.83009e-07	9.16639e-07	8.36587e-07	7.67198e-07	7.28356e-07	6.55254e-07
-0.0086	5.53222e-09	8.93469e-09	1.11544e-08	1.0576e-08	1.15079e-08	2.08083e-08	2.34636e-08	2.99368e-08	3.97289e-08	4.96412e-08	5.23506e-08	7.08919e-08	9.92787e-08	1.00807e-07	1.52186e-07	1.87497e-07	2.65683e-07	3.49148e-07	4.33705e-07	5.34188e-07	6.60037e-07	8.55443e-07	9.88235e-07	1.09682e-06	1.07841e-06	1.08574e-06	1.07515e-06	1.00256e-06	9.70969e-07	1.05993e-06	1.09696e-06	1.18143e-06	1.31049e-06	1.37238e-06	1.40457e-06	1.44239e-06	1.38829e-06	1.42826e-06	1.31587e-06	1.30031e-06	1.28725e-06	1.18657e-06	1.08365e-06	1.01404e-06	9.41514e-07	8.56373e-07	7.77812e-07	7.39465e-07	6.68519e-07
-0.0088	5.7783e-09	9.13404e-09	1.16236e-08	1.1032e-08	1.20158e-08	2.13909e-08	2.42268e-08	3.08892e-08	4.14e-08	5.15868e-08	5.49335e-08	7.42872e-08	1.04849e-07	1.06304e-07	1.62125e-07	1.9676e-07	2.77539e-07	3.65153e-07	4.49225e-07	5.50136e-07	6.85619e-07	8.82124e-07	1.00617e-06	1.10594e-06	1.07018e-06	1.07534e-06	1.05076e-06	9.78412e-07	9.43943e-07	1.03692e-06	1.08196e-06	1.16944e-06	1.29371e-06	1.35997e-06	1.39311e-06	1.43651e-06	1.39135e-06	1.43708e-06	1.33362e-06	1.32691e-06	1.32322e-06	1.22503e-06	1.12487e-06	1.0492e-06	9.69927e-07	8.79457e-07	7.90526e-07	7.52421e-07	6.86081e-07
-0.009	5.94525e-09	9.38618e-09	1.20326e-08	1.14314e-08	1.2588e-08	2.18201e-08	2.5081e-08	3.19345e-08	4.33271e-08	5.38265e-08	5.77539e-08	7.80053e-08	1.10837e-07	1.12304e-07	1.72302e-07	2.06543e-07	2.89411e-07	3.82281e-07	4.65692e-07	5.67737e-07	7.12573e-07	9.06308e-07	1.02151e-06	1.11301e-06	1.05989e-06	1.06226e-06	1.02088e-06	9.55027e-07	9.17959e-07	1.01381e-06	1.06664e-06	1.15616e-06	1.27528e-06	1.34471e-06	1.37816e-06	1.42733e-06	1.39204e-06	1.44356e-06	1.3501e-06	1.35353e-06	1.3584e-06	1.26458e-06	1.168e-06	1.08876e-06	1.00248e-06	9.05529e-07	8.05811e-07	7.67917e-07	7.08943e-07
-0.0092	6.08056e-09	9.6784e-09	1.23835e-08	1.18263e-08	1.32194e-08	2.21104e-08	2.5981e-08	3.31248e-08	4.56013e-08	5.64218e-08	6.08377e-08	8.21455e-08	1.17196e-07	1.18789e-07	1.82727e-07	2.17106e-07	3.0125e-07	3.99774e-07	4.83295e-07	5.87271e-07	7.40657e-07	9.27921e-07	1.03471e-06	1.11738e-06	1.04762e-06	1.04574e-06	9.86676e-07	9.32008e-07	8.93606e-07	9.91103e-07	1.0502e-06	1.14174e-06	1.25533e-06	1.32678e-06	1.36039e-06	1.41515e-06	1.39066e-06	1.44783e-06	1.36521e-06	1.38018e-06	1.39234e-06	1.30502e-06	1.21296e-06	1.13238e-06	1.03952e-06	9.34823e-07	8.24281e-07	7.85933e-07	7.38038e-07
-0.0094	6.2995e-09	1.00147e-08	1.26857e-08	1.22991e-08	1.38845e-08	2.23769e-08	2.6841e-08	3.45037e-08	4.82251e-08	5.94342e-08	6.42018e-08	8.67255e-08	1.2396e-07	1.25709e-07	1.93463e-07	2.28887e-07	3.13586e-07	4.17102e-07	5.01852e-07	6.08469e-07	7.68896e-07	9.47325e-07	1.04633e-06	1.1177e-06	1.03368e-06	1.02543e-06	9.50049e-07	9.08204e-07	8.71769e-07	9.69123e-07	1.03261e-06	1.12614e-06	1.23421e-06	1.30632e-06	1.34032e-06	1.40022e-06	1.387e-06	1.44973e-06	1.37879e-06	1.40657e-06	1.42491e-06	1.3456e-06	1.25924e-06	1.17906e-06	1.08113e-06	9.67325e-07	8.4634e-07	8.08022e-07	7.73469e-07
-0.0096	6.71824e-09	1.03837e-08	1.29357e-08	1.28832e-08	1.4566e-08	2.27299e-08	2.76649e-08	3.60702e-08	5.11113e-08	6.29057e-08	6.7844e-08	9.17295e-08	1.31205e-07	1.33109e-07	2.04843e-07	2.41586e-07	3.26231e-07	4.34091e-07	5.21344e-07	6.3082e-07	7.95409e-07	9.65335e-07	1.05708e-06	1.11345e-06	1.01918e-06	1.00125e-06	9.13174e-07	8.83432e-07	8.52248e-07	9.47913e-07	1.01401e-06	1.10946e-06	1.21186e-06	1.2836e-06	1.31828e-06	1.38283e-06	1.38038e-06	1.44918e-06	1.39072e-06	1.43211e-06	1.45544e-06	1.38555e-06	1.306e-06	1.22716e-06	1.12656e-06	1.00312e-06	8.72523e-07	8.35938e-07	8.14645e-07
-0.0098	7.28161e-09	1.07784e-08	1.32296e-08	1.35597e-08	1.53237e-08	2.32043e-08	2.84969e-08	3.78302e-08	5.41076e-08	6.67876e-08	7.17078e-08	9.71638e-08	1.38898e-07	1.41149e-07	2.16689e-07	2.54869e-07	3.39144e-07	4.51024e-07	5.41832e-07	6.54195e-07	8.19492e-07	9.81205e-07	1.06715e-06	1.1055e-06	1.00472e-06	9.72956e-07	8.78229e-07	8.57872e-07	8.34897e-07	9.27416e-07	9.94443e-07	1.09219e-06	1.18838e-06	1.25903e-06	1.29466e-06	1.3633e-06	1.37097e-06	1.44634e-06	1.40101e-06	1.4562e-06	1.48327e-06	1.42407e-06	1.35213e-06	1.27507e-06	1.17474e-06	1.04164e-06	9.03333e-07	8.70272e-07	8.6022e-07
-0.01	7.91819e-09	1.11902e-08	1.36303e-08	1.42837e-08	1.61844e-08	2.37533e-08	2.93377e-08	3.9756e-08	5.70905e-08	7.09562e-08	7.57039e-08	1.03006e-07	1.46957e-07	1.49842e-07	2.28417e-07	2.6855e-07	3.52524e-07	4.67899e-07	5.63145e-07	6.79212e-07	8.41635e-07	9.94286e-07	1.07665e-06	1.09475e-06	9.90594e-07	9.40026e-07	8.46798e-07	8.31739e-07	8.19573e-07	9.07627e-07	9.73977e-07	1.07452e-06	1.16433e-06	1.23296e-06	1.26974e-06	1.34145e-06	1.35889e-06	1.44089e-06	1.40936e-06	1.47798e-06	1.5078e-06	1.46045e-06	1.39637e-06	1.32139e-06	1.22408e-06	1.08282e-06	9.39154e-07	9.10505e-07	9.0743e-07
-0.0102	8.6267e-09	1.16216e-08	1.41336e-08	1.50402e-08	1.71571e-08	2.43145e-08	3.03594e-08	4.18433e-08	6.00939e-08	7.54844e-08	7.98295e-08	1.09167e-07	1.55389e-07	1.5902e-07	2.39739e-07	2.82459e-07	3.66754e-07	4.83809e-07	5.85352e-07	7.06951e-07	8.62332e-07	1.00376e-06	1.08564e-06	1.08223e-06	9.76777e-07	9.0332e-07	8.19855e-07	8.05249e-07	8.05887e-07	8.88483e-07	9.52932e-07	1.05555e-06	1.13953e-06	1.20569e-06	1.24373e-06	1.31755e-06	1.34433e-06	1.43244e-06	1.41516e-06	1.49664e-06	1.52822e-06	1.49355e-06	1.43733e-06	1.36542e-06	1.27277e-06	1.12599e-06	9.79636e-07	9.5551e-07	9.54386e-07
-0.0104	9.4112e-09	1.21043e-08	1.47153e-08	1.5849e-08	1.82424e-08	2.49282e-08	3.16719e-08	4.40712e-08	6.31008e-08	8.03833e-08	8.41548e-08	1.15613e-07	1.64363e-07	1.68576e-07	2.50534e-07	2.96448e-07	3.8223e-07	4.9837e-07	6.08557e-07	7.35557e-07	8.81369e-07	1.00905e-06	1.09351e-06	1.06932e-06	9.62222e-07	8.63912e-07	7.95986e-07	7.79301e-07	7.93371e-07	8.69938e-07	9.31908e-07	1.0347e-06	1.11355e-06	1.17728e-06	1.2164e-06	1.29206e-06	1.32748e-06	1.42053e-06	1.41763e-06	1.51146e-06	1.54359e-06	1.52232e-06	1.4739e-06	1.40651e-06	1.31907e-06	1.17146e-06	1.02415e-06	1.00426e-06	1.00126e-06
-0.0106	1.02831e-08	1.26497e-08	1.5366e-08	1.67374e-08	1.94715e-08	2.56364e-08	3.3348e-08	4.63964e-08	6.61178e-08	8.55451e-08	8.8718e-08	1.22451e-07	1.73919e-07	1.78412e-07	2.60917e-07	3.10529e-07	3.99027e-07	5.1178e-07	6.32684e-07	7.63618e-07	8.99101e-07	1.01135e-06	1.09966e-06	1.05693e-06	9.45469e-07	8.22561e-07	7.74052e-07	7.54251e-07	7.81538e-07	8.51813e-07	9.10564e-07	1.01241e-06	1.08612e-06	1.14748e-06	1.18771e-06	1.26525e-06	1.30858e-06	1.40512e-06	1.41611e-06	1.52174e-06	1.55338e-06	1.54567e-06	1.50546e-06	1.44388e-06	1.36156e-06	1.21927e-06	1.07203e-06	1.05635e-06	1.04796e-06
-0.0108	1.12413e-08	1.32508e-08	1.60626e-08	1.77178e-08	2.08893e-08	2.64289e-08	3.53488e-08	4.88155e-08	6.91949e-08	9.08256e-08	9.34787e-08	1.29745e-07	1.8394e-07	1.88586e-07	2.71117e-07	3.24628e-07	4.16895e-07	5.24367e-07	6.57239e-07	7.90368e-07	9.15329e-07	1.01105e-06	1.10258e-06	1.04397e-06	9.24354e-07	7.81179e-07	7.53381e-07	7.30547e-07	7.6961e-07	8.334e-07	8.88933e-07	9.88281e-07	1.05775e-06	1.11621e-06	1.1579e-06	1.23733e-06	1.28763e-06	1.38635e-06	1.41063e-06	1.52688e-06	1.5575e-06	1.56293e-06	1.53171e-06	1.47636e-06	1.39979e-06	1.26777e-06	1.12237e-06	1.11101e-06	1.09609e-06
-0.011	1.23236e-08	1.39488e-08	1.67853e-08	1.87435e-08	2.24636e-08	2.73295e-08	3.77e-08	5.12682e-08	7.24284e-08	9.6238e-08	9.84808e-08	1.37428e-07	1.94356e-07	1.9922e-07	2.81308e-07	3.38822e-07	4.35392e-07	5.36749e-07	6.82045e-07	8.15777e-07	9.29506e-07	1.00776e-06	1.10254e-06	1.0289e-06	8.99123e-07	7.41926e-07	7.32578e-07	7.08397e-07	7.57591e-07	8.1457e-07	8.66927e-07	9.62141e-07	1.02873e-06	1.08352e-06	1.12681e-06	1.2084e-06	1.26473e-06	1.36456e-06	1.4013e-06	1.52632e-06	1.55591e-06	1.57363e-06	1.55219e-06	1.50349e-06	1.43452e-06	1.31596e-06	1.17394e-06	1.16747e-06	1.14614e-06
-0.0112	1.36092e-08	1.47679e-08	1.75706e-08	1.97501e-08	2.41335e-08	2.83819e-08	4.04297e-08	5.37297e-08	7.58463e-08	1.01768e-07	1.03753e-07	1.45401e-07	2.05077e-07	2.10162e-07	2.91619e-07	3.53098e-07	4.54047e-07	5.49713e-07	7.06662e-07	8.40164e-07	9.41109e-07	1.00265e-06	1.09985e-06	1.01099e-06	8.69693e-07	7.06438e-07	7.10142e-07	6.87845e-07	7.45253e-07	7.95317e-07	8.44323e-07	9.34367e-07	9.99314e-07	1.04973e-06	1.09409e-06	1.17834e-06	1.23997e-06	1.33974e-06	1.3882e-06	1.51978e-06	1.54867e-06	1.57762e-06	1.56675e-06	1.52544e-06	1.4662e-06	1.36332e-06	1.22536e-06	1.22458e-06	1.1977e-06
-0.0114	1.51242e-08	1.56818e-08	1.84357e-08	2.07567e-08	2.58314e-08	2.96325e-08	4.35493e-08	5.63598e-08	7.94612e-08	1.07394e-07	1.09258e-07	1.53588e-07	2.16112e-07	2.21319e-07	3.02346e-07	3.67554e-07	4.72439e-07	5.63976e-07	7.30508e-07	8.63118e-07	9.50009e-07	9.97374e-07	1.09359e-06	9.90353e-07	8.35841e-07	6.7464e-07	6.85706e-07	6.68829e-07	7.32329e-07	7.76132e-07	8.21468e-07	9.06194e-07	9.70044e-07	1.01512e-06	1.05984e-06	1.14722e-06	1.21363e-06	1.31204e-06	1.37151e-06	1.50729e-06	1.53577e-06	1.57517e-06	1.57549e-06	1.54244e-06	1.49511e-06	1.4091e-06	1.27542e-06	1.2799e-06	1.24913e-06
-0.0116	1.67966e-08	1.67243e-08	1.94282e-08	2.18025e-08	2.73613e-08	3.11187e-08	4.69809e-08	5.92756e-08	8.32884e-08	1.13137e-07	1.14975e-07	1.62081e-07	2.27439e-07	2.32731e-07	3.13909e-07	3.82273e-07	4.90155e-07	5.79635e-07	7.53834e-07	8.84424e-07	9.56387e-07	9.91937e-07	1.08275e-06	9.66285e-07	7.98596e-07	6.4468e-07	6.61235e-07	6.51118e-07	7.18528e-07	7.57684e-07	7.9915e-07	8.78865e-07	9.41138e-07	9.80154e-07	1.02481e-06	1.11546e-06	1.18572e-06	1.28174e-06	1.35128e-06	1.48902e-06	1.51751e-06	1.56637e-06	1.57834e-06	1.55453e-06	1.52116e-06	1.45201e-06	1.32331e-06	1.33172e-06	1.2989e-06
-0.0118	1.8517e-08	1.78966e-08	2.05722e-08	2.28841e-08	2.85848e-08	3.28763e-08	5.08163e-08	6.25184e-08	8.72889e-08	1.18935e-07	1.20926e-07	1.7096e-07	2.39029e-07	2.44525e-07	3.2636e-07	3.97148e-07	5.06916e-07	5.9593e-07	7.7697e-07	9.03972e-07	9.61583e-07	9.8697e-07	1.06661e-06	9.37931e-07	7.59411e-07	6.16317e-07	6.3758e-07	6.34818e-07	7.0363e-07	7.40562e-07	7.78342e-07	8.53021e-07	9.12743e-07	9.45531e-07	9.89661e-07	1.08342e-06	1.15637e-06	1.24911e-06	1.32773e-06	1.46522e-06	1.49404e-06	1.55146e-06	1.57529e-06	1.56214e-06	1.54341e-06	1.4911e-06	1.3688e-06	1.3794e-06	1.34607e-06
-0.012	2.01302e-08	1.91513e-08	2.18413e-08	2.39881e-08	2.97113e-08	3.49425e-08	5.50202e-08	6.60458e-08	9.16021e-08	1.24858e-07	1.27171e-07	1.80343e-07	2.50933e-07	2.5678e-07	3.3988e-07	4.12122e-07	5.22575e-07	6.11618e-07	7.98062e-07	9.2081e-07	9.65192e-07	9.8301e-07	1.04571e-06	9.06394e-07	7.20215e-07	5.9017e-07	6.14729e-07	6.20045e-07	6.88128e-07	7.25298e-07	7.59425e-07	8.28848e-07	8.84331e-07	9.11731e-07	9.5512e-07	1.05138e-06	1.12587e-06	1.21457e-06	1.30113e-06	1.4365e-06	1.46526e-06	1.53134e-06	1.56678e-06	1.5656e-06	1.56141e-06	1.5253e-06	1.41208e-06	1.42224e-06	1.39055e-06
-0.0122	2.15001e-08	2.04335e-08	2.31087e-08	2.5146e-08	3.08991e-08	3.73165e-08	5.94178e-08	6.9768e-08	9.63466e-08	1.31025e-07	1.33821e-07	1.90231e-07	2.63154e-07	2.69474e-07	3.5409e-07	4.26953e-07	5.37047e-07	6.25763e-07	8.15716e-07	9.34748e-07	9.66075e-07	9.7971e-07	1.02015e-06	8.72709e-07	6.83161e-07	5.65882e-07	5.92621e-07	6.0694e-07	6.72624e-07	7.11311e-07	7.42489e-07	8.06245e-07	8.56054e-07	8.78615e-07	9.21685e-07	1.01955e-06	1.09449e-06	1.17856e-06	1.2717e-06	1.40353e-06	1.43155e-06	1.50683e-06	1.55357e-06	1.56561e-06	1.57485e-06	1.55371e-06	1.45221e-06	1.46067e-06	1.4322e-06
-0.0124	2.26108e-08	2.17486e-08	2.44063e-08	2.63975e-08	3.23177e-08	4.00413e-08	6.37579e-08	7.36541e-08	1.01512e-07	1.3759e-07	1.41036e-07	2.00623e-07	2.75708e-07	2.82558e-07	3.68723e-07	4.41591e-07	5.5088e-07	6.38404e-07	8.29395e-07	9.45778e-07	9.64475e-07	9.7643e-07	9.90692e-07	8.37123e-07	6.49776e-07	5.44538e-07	5.71276e-07	5.94838e-07	6.57435e-07	6.98602e-07	7.27651e-07	7.85128e-07	8.28034e-07	8.46249e-07	8.89507e-07	9.88101e-07	1.06261e-06	1.14138e-06	1.23972e-06	1.36671e-06	1.39392e-06	1.47863e-06	1.53636e-06	1.56233e-06	1.58368e-06	1.57621e-06	1.48863e-06	1.49526e-06	1.47097e-06
-0.0126	2.34632e-08	2.30742e-08	2.59365e-08	2.77899e-08	3.39849e-08	4.30716e-08	6.78269e-08	7.76338e-08	1.06907e-07	1.44644e-07	1.49017e-07	2.11537e-07	2.8869e-07	2.96101e-07	3.83433e-07	4.56015e-07	5.64727e-07	6.5019e-07	8.38348e-07	9.53655e-07	9.61428e-07	9.72452e-07	9.58248e-07	7.99716e-07	6.20813e-07	5.2654e-07	5.50582e-07	5.83768e-07	6.4298e-07	6.87222e-07	7.14899e-07	7.6585e-07	8.00237e-07	8.15253e-07	8.58809e-07	9.5708e-07	1.03063e-06	1.10327e-06	1.20542e-06	1.32629e-06	1.35347e-06	1.44753e-06	1.5158e-06	1.55512e-06	1.58794e-06	1.59339e-06	1.52143e-06	1.52634e-06	1.50705e-06
-0.0128	2.4018e-08	2.43672e-08	2.78291e-08	2.93407e-08	3.59184e-08	4.62341e-08	7.15455e-08	8.17238e-08	1.12371e-07	1.52312e-07	1.57804e-07	2.22991e-07	3.02175e-07	3.10284e-07	3.98061e-07	4.70283e-07	5.78388e-07	6.61775e-07	8.43144e-07	9.58336e-07	9.57375e-07	9.67705e-07	9.23672e-07	7.61253e-07	5.95687e-07	5.11771e-07	5.32584e-07	5.73727e-07	6.30076e-07	6.76882e-07	7.0412e-07	7.48637e-07	7.73008e-07	7.85925e-07	8.29771e-07	9.26452e-07	9.98642e-07	1.06476e-06	1.16929e-06	1.28255e-06	1.31114e-06	1.41403e-06	1.49245e-06	1.54371e-06	1.58762e-06	1.60549e-06	1.55059e-06	1.55395e-06	1.54048e-06
-0.013	2.42402e-08	2.56633e-08	3.00191e-08	3.103e-08	3.81843e-08	4.9472e-08	7.48575e-08	8.59966e-08	1.18046e-07	1.60715e-07	1.67336e-07	2.34819e-07	3.16143e-07	3.24864e-07	4.1296e-07	4.84446e-07	5.91877e-07	6.74021e-07	8.44858e-07	9.59862e-07	9.52229e-07	9.61636e-07	8.88154e-07	7.22852e-07	5.71794e-07	4.99812e-07	5.18718e-07	5.64913e-07	6.18959e-07	6.66747e-07	6.94791e-07	7.33161e-07	7.46445e-07	7.58525e-07	8.02436e-07	8.96376e-07	9.66843e-07	1.026e-06	1.1317e-06	1.23614e-06	1.26753e-06	1.37852e-06	1.46674e-06	1.52882e-06	1.5826e-06	1.613e-06	1.5761e-06	1.57785e-06	1.57101e-06
-0.0132	2.42164e-08	2.69897e-08	3.23886e-08	3.29284e-08	4.0658e-08	5.27845e-08	7.7846e-08	9.05046e-08	1.24092e-07	1.69818e-07	1.7764e-07	2.46908e-07	3.30673e-07	3.39588e-07	4.28191e-07	4.98471e-07	6.05331e-07	6.87473e-07	8.44738e-07	9.58609e-07	9.46669e-07	9.53975e-07	8.53198e-07	6.85548e-07	5.48059e-07	4.90071e-07	5.0943e-07	5.57845e-07	6.09376e-07	6.56573e-07	6.86049e-07	7.18851e-07	7.20887e-07	7.33086e-07	7.76755e-07	8.67081e-07	9.35509e-07	9.87028e-07	1.09291e-06	1.18769e-06	1.22284e-06	1.34151e-06	1.43918e-06	1.51124e-06	1.57289e-06	1.61642e-06	1.59785e-06	1.59785e-06	1.59772e-06
-0.0134	2.40395e-08	2.83572e-08	3.47662e-08	3.50802e-08	4.32253e-08	5.6143e-08	8.05945e-08	9.53581e-08	1.30575e-07	1.79661e-07	1.88651e-07	2.59219e-07	3.45804e-07	3.54211e-07	4.43785e-07	5.12344e-07	6.19169e-07	7.02709e-07	8.43482e-07	9.55492e-07	9.41088e-07	9.44759e-07	8.19515e-07	6.50033e-07	5.25484e-07	4.82018e-07	5.03756e-07	5.52723e-07	6.01032e-07	6.46648e-07	6.77594e-07	7.0506e-07	6.96734e-07	7.09431e-07	7.52764e-07	8.38694e-07	9.04785e-07	9.48163e-07	1.05326e-06	1.13782e-06	1.17733e-06	1.30359e-06	1.41017e-06	1.49119e-06	1.55936e-06	1.6156e-06	1.61565e-06	1.61333e-06	1.62011e-06
-0.0136	2.38228e-08	2.98965e-08	3.72249e-08	3.75059e-08	4.58531e-08	5.94894e-08	8.30051e-08	1.00735e-07	1.37705e-07	1.90288e-07	2.00319e-07	2.71878e-07	3.61597e-07	3.69022e-07	4.60143e-07	5.26691e-07	6.3333e-07	7.1962e-07	8.41553e-07	9.5117e-07	9.35045e-07	9.34404e-07	7.86604e-07	6.16474e-07	5.04632e-07	4.75443e-07	4.99836e-07	5.49378e-07	5.93613e-07	6.37436e-07	6.68921e-07	6.91229e-07	6.74119e-07	6.87114e-07	7.30441e-07	8.11187e-07	8.74676e-07	9.09426e-07	1.01306e-06	1.0872e-06	1.132e-06	1.26525e-06	1.38018e-06	1.46885e-06	1.54266e-06	1.61103e-06	1.6293e-06	1.6241e-06	1.63784e-06
-0.0138	2.36656e-08	3.17156e-08	3.97732e-08	4.02547e-08	4.85561e-08	6.27203e-08	8.52773e-08	1.06685e-07	1.45743e-07	2.01808e-07	2.12637e-07	2.85004e-07	3.77846e-07	3.84332e-07	4.77003e-07	5.42153e-07	6.47856e-07	7.37751e-07	8.39491e-07	9.45262e-07	9.28666e-07	9.22987e-07	7.53687e-07	5.84333e-07	4.8548e-07	4.70299e-07	4.96093e-07	5.47475e-07	5.87125e-07	6.29106e-07	6.59921e-07	6.77436e-07	6.5292e-07	6.65997e-07	7.09617e-07	7.84404e-07	8.45077e-07	8.71023e-07	9.72595e-07	1.03676e-06	1.08774e-06	1.22693e-06	1.34947e-06	1.44452e-06	1.52316e-06	1.60337e-06	1.63854e-06	1.63009e-06	1.65067e-06
-0.014	2.36199e-08	3.36617e-08	4.23725e-08	4.33112e-08	5.14532e-08	6.58786e-08	8.76899e-08	1.13194e-07	1.54632e-07	2.14224e-07	2.25486e-07	2.98766e-07	3.94478e-07	4.00236e-07	4.9436e-07	5.58584e-07	6.62617e-07	7.56895e-07	8.37619e-07	9.36982e-07	9.22555e-07	9.10541e-07	7.21275e-07	5.5426e-07	4.68085e-07	4.666e-07	4.92043e-07	5.46489e-07	5.81049e-07	6.21538e-07	6.50921e-07	6.64129e-07	6.33231e-07	6.46264e-07	6.90134e-07	7.58214e-07	8.16004e-07	8.33459e-07	9.32165e-07	9.87409e-07	1.04514e-06	1.18914e-06	1.31854e-06	1.41836e-06	1.50088e-06	1.5928e-06	1.64322e-06	1.63147e-06	1.65861e-06
-0.0142	2.3743e-08	3.54185e-08	4.50577e-08	4.65627e-08	5.45513e-08	6.90679e-08	9.04631e-08	1.20413e-07	1.64277e-07	2.27561e-07	2.38744e-07	3.13265e-07	4.11492e-07	4.16824e-07	5.12523e-07	5.75629e-07	6.77175e-07	7.77092e-07	8.3701e-07	9.27286e-07	9.17359e-07	8.96396e-07	6.89985e-07	5.2686e-07	4.5268e-07	4.63996e-07	4.88554e-07	5.46015e-07	5.74704e-07	6.14931e-07	6.42519e-07	6.51421e-07	6.15044e-07	6.2803e-07	6.72136e-07	7.32638e-07	7.87559e-07	7.97275e-07	8.92341e-07	9.40108e-07	1.00431e-06	1.15241e-06	1.28788e-06	1.39049e-06	1.4765e-06	1.57887e-06	1.64335e-06	1.62895e-06	1.66163e-06
-0.0144	2.41558e-08	3.70895e-08	4.78347e-08	4.98245e-08	5.77633e-08	7.24458e-08	9.37195e-08	1.2845e-07	1.7478e-07	2.4161e-07	2.52433e-07	3.28542e-07	4.28735e-07	4.34105e-07	5.31447e-07	5.93422e-07	6.9148e-07	7.97148e-07	8.38317e-07	9.18122e-07	9.1373e-07	8.79641e-07	6.59959e-07	5.02036e-07	4.39703e-07	4.62308e-07	4.85984e-07	5.4558e-07	5.68109e-07	6.09549e-07	6.34964e-07	6.3942e-07	5.98526e-07	6.1155e-07	6.54998e-07	7.07844e-07	7.59727e-07	7.62709e-07	8.53689e-07	8.95714e-07	9.65011e-07	1.11717e-06	1.25764e-06	1.36168e-06	1.4507e-06	1.56133e-06	1.63854e-06	1.62371e-06	1.66048e-06
-0.0146	2.50313e-08	3.91665e-08	5.06484e-08	5.30021e-08	6.089e-08	7.62092e-08	9.76142e-08	1.37169e-07	1.8607e-07	2.56278e-07	2.66591e-07	3.44579e-07	4.46294e-07	4.51978e-07	5.508e-07	6.12231e-07	7.06048e-07	8.15967e-07	8.41186e-07	9.11288e-07	9.10597e-07	8.60399e-07	6.3241e-07	4.79966e-07	4.29355e-07	4.61705e-07	4.8457e-07	5.44811e-07	5.62033e-07	6.055e-07	6.28004e-07	6.28175e-07	5.83539e-07	5.96878e-07	6.38391e-07	6.84056e-07	7.32552e-07	7.29949e-07	8.16681e-07	8.54785e-07	9.27483e-07	1.08344e-06	1.22786e-06	1.33247e-06	1.42392e-06	1.5408e-06	1.6294e-06	1.61623e-06	1.65609e-06
-0.0148	2.63132e-08	4.18335e-08	5.34523e-08	5.61202e-08	6.39314e-08	8.05392e-08	1.01916e-07	1.46499e-07	1.97752e-07	2.71305e-07	2.81288e-07	3.6151e-07	4.64224e-07	4.7037e-07	5.70674e-07	6.32017e-07	7.21319e-07	8.33486e-07	8.45596e-07	9.075e-07	9.06863e-07	8.3951e-07	6.0812e-07	4.60734e-07	4.21195e-07	4.61659e-07	4.84454e-07	5.43411e-07	5.57069e-07	6.02891e-07	6.21237e-07	6.17705e-07	5.69716e-07	5.83913e-07	6.22632e-07	6.61349e-07	7.06205e-07	6.99401e-07	7.81587e-07	8.17647e-07	8.91776e-07	1.05143e-06	1.19849e-06	1.30297e-06	1.3966e-06	1.51764e-06	1.61687e-06	1.60617e-06	1.64865e-06
-0.015	2.79001e-08	4.50101e-08	5.63565e-08	5.91915e-08	6.70733e-08	8.5528e-08	1.0674e-07	1.5632e-07	2.09577e-07	2.8662e-07	2.96463e-07	3.79405e-07	4.82764e-07	4.89375e-07	5.91086e-07	6.52731e-07	7.37823e-07	8.49547e-07	8.51603e-07	9.06667e-07	9.02107e-07	8.1746e-07	5.87526e-07	4.44384e-07	4.15207e-07	4.61954e-07	4.86098e-07	5.41384e-07	5.53439e-07	6.01247e-07	6.14238e-07	6.07772e-07	5.56893e-07	5.72635e-07	6.07761e-07	6.39798e-07	6.8087e-07	6.71181e-07	7.48364e-07	7.84252e-07	8.58694e-07	1.02102e-06	1.16947e-06	1.27296e-06	1.36865e-06	1.49235e-06	1.60151e-06	1.59365e-06	1.63817e-06
-0.0152	2.96473e-08	4.85082e-08	5.9345e-08	6.23241e-08	7.03496e-08	9.10259e-08	1.12284e-07	1.6641e-07	2.21424e-07	3.02534e-07	3.12144e-07	3.98092e-07	5.02241e-07	5.09019e-07	6.11932e-07	6.73923e-07	7.54928e-07	8.63892e-07	8.59344e-07	9.07861e-07	8.96177e-07	7.95065e-07	5.70482e-07	4.31343e-07	4.11698e-07	4.62691e-07	4.89096e-07	5.38914e-07	5.51328e-07	5.99806e-07	6.06877e-07	5.98183e-07	5.45194e-07	5.62776e-07	5.93679e-07	6.19348e-07	6.56641e-07	6.45077e-07	7.17187e-07	7.54303e-07	8.28751e-07	9.92298e-07	1.14103e-06	1.24182e-06	1.33968e-06	1.4654e-06	1.58393e-06	1.57861e-06	1.62435e-06
-0.0154	3.14463e-08	5.19752e-08	6.22332e-08	6.56191e-08	7.3531e-08	9.68911e-08	1.18669e-07	1.76442e-07	2.33527e-07	3.19118e-07	3.28338e-07	4.17617e-07	5.22737e-07	5.29475e-07	6.33314e-07	6.95101e-07	7.72414e-07	8.7684e-07	8.68618e-07	9.09503e-07	8.89579e-07	7.73176e-07	5.56639e-07	4.21592e-07	4.10536e-07	4.64146e-07	4.92196e-07	5.36127e-07	5.50756e-07	5.97741e-07	5.99357e-07	5.88674e-07	5.35196e-07	5.54102e-07	5.80271e-07	5.999e-07	6.33665e-07	6.21131e-07	6.88099e-07	7.27422e-07	8.02164e-07	9.65364e-07	1.1133e-06	1.21001e-06	1.30983e-06	1.43648e-06	1.56435e-06	1.56184e-06	1.60744e-06
-0.0156	3.36775e-08	5.50408e-08	6.49117e-08	6.91218e-08	7.6686e-08	1.02866e-07	1.25874e-07	1.8639e-07	2.46195e-07	3.36281e-07	3.44926e-07	4.37832e-07	5.44037e-07	5.50757e-07	6.5529e-07	7.1654e-07	7.9002e-07	8.89635e-07	8.78621e-07	9.11116e-07	8.83254e-07	7.52327e-07	5.45909e-07	4.1495e-07	4.11318e-07	4.66558e-07	4.95255e-07	5.33181e-07	5.51582e-07	5.95035e-07	5.91828e-07	5.78814e-07	5.26878e-07	5.46249e-07	5.67744e-07	5.81507e-07	6.12064e-07	5.99294e-07	6.60994e-07	7.02878e-07	7.78879e-07	9.40193e-07	1.08629e-06	1.17847e-06	1.27914e-06	1.40665e-06	1.54235e-06	1.54413e-06	1.58824e-06
-0.0158	3.64719e-08	5.79921e-08	6.74664e-08	7.27353e-08	8.01507e-08	1.08866e-07	1.33829e-07	1.96633e-07	2.5985e-07	3.53882e-07	3.61906e-07	4.5854e-07	5.65786e-07	5.72962e-07	6.77646e-07	7.38821e-07	8.08057e-07	9.03243e-07	8.90024e-07	9.132e-07	8.77802e-07	7.32811e-07	5.37885e-07	4.11632e-07	4.14377e-07	4.69967e-07	4.9907e-07	5.30874e-07	5.53597e-07	5.91855e-07	5.84305e-07	5.68487e-07	5.20198e-07	5.39024e-07	5.56123e-07	5.64212e-07	5.91875e-07	5.79362e-07	6.35893e-07	6.80057e-07	7.58462e-07	9.16643e-07	1.05991e-06	1.14761e-06	1.24798e-06	1.37727e-06	1.51846e-06	1.52597e-06	1.56586e-06
-0.016	3.96994e-08	6.09673e-08	7.02151e-08	7.64721e-08	8.41029e-08	1.14896e-07	1.42565e-07	2.07394e-07	2.74473e-07	3.71897e-07	3.79236e-07	4.79953e-07	5.87769e-07	5.9579e-07	7.00525e-07	7.62259e-07	8.2682e-07	9.17589e-07	9.03167e-07	9.15824e-07	8.73696e-07	7.14231e-07	5.31991e-07	4.11133e-07	4.1979e-07	4.74359e-07	5.0412e-07	5.30051e-07	5.56291e-07	5.88706e-07	5.77081e-07	5.57892e-07	5.14855e-07	5.32273e-07	5.45188e-07	5.47892e-07	5.73123e-07	5.61241e-07	6.12783e-07	6.59185e-07	7.40412e-07	8.94591e-07	1.0339e-06	1.11738e-06	1.21664e-06	1.349e-06	1.49329e-06	1.5061e-06	1.53952e-06
-0.0162	4.33682e-08	6.37878e-08	7.32707e-08	8.03743e-08	8.83193e-08	1.21043e-07	1.52292e-07	2.18692e-07	2.89936e-07	3.90531e-07	3.97084e-07	5.02226e-07	6.0978e-07	6.18984e-07	7.23781e-07	7.86259e-07	8.46514e-07	9.32503e-07	9.18425e-07	9.19252e-07	8.70951e-07	6.95532e-07	5.27473e-07	4.13145e-07	4.27117e-07	4.79158e-07	5.10107e-07	5.3119e-07	5.59292e-07	5.8579e-07	5.70559e-07	5.47059e-07	5.10702e-07	5.25836e-07	5.3478e-07	5.32434e-07	5.55717e-07	5.44873e-07	5.91801e-07	6.40353e-07	7.24605e-07	8.73931e-07	1.00817e-06	1.08772e-06	1.18517e-06	1.32075e-06	1.46687e-06	1.48463e-06	1.51042e-06
-0.0164	4.74444e-08	6.63461e-08	7.64693e-08	8.46106e-08	9.30256e-08	1.27691e-07	1.63089e-07	2.30459e-07	3.06304e-07	4.10003e-07	4.15974e-07	5.25337e-07	6.31781e-07	6.42533e-07	7.47197e-07	8.10187e-07	8.67226e-07	9.47799e-07	9.35947e-07	9.2343e-07	8.69701e-07	6.79188e-07	5.23599e-07	4.17295e-07	4.35857e-07	4.84121e-07	5.16406e-07	5.34561e-07	5.62137e-07	5.83158e-07	5.64993e-07	5.36359e-07	5.07424e-07	5.19712e-07	5.24601e-07	5.17855e-07	5.39563e-07	5.30343e-07	5.73048e-07	6.23545e-07	7.10693e-07	8.54566e-07	9.82977e-07	1.05887e-06	1.15388e-06	1.29137e-06	1.43862e-06	1.46165e-06	1.47983e-06
-0.0166	5.17737e-08	6.90889e-08	7.95939e-08	8.93809e-08	9.83429e-08	1.34937e-07	1.74911e-07	2.42708e-07	3.23886e-07	4.30471e-07	4.35991e-07	5.49039e-07	6.53903e-07	6.6669e-07	7.70616e-07	8.34232e-07	8.89047e-07	9.63221e-07	9.54811e-07	9.27864e-07	8.69417e-07	6.65975e-07	5.2008e-07	4.22667e-07	4.44895e-07	4.89617e-07	5.23113e-07	5.39769e-07	5.64463e-07	5.80768e-07	5.59933e-07	5.26374e-07	5.04544e-07	5.13892e-07	5.14761e-07	5.0417e-07	5.24534e-07	5.17701e-07	5.56371e-07	6.08809e-07	6.9807e-07	8.36293e-07	9.58506e-07	1.03049e-06	1.12301e-06	1.26109e-06	1.40901e-06	1.43616e-06	1.44923e-06
-0.0168	5.62061e-08	7.23652e-08	8.27301e-08	9.45505e-08	1.04037e-07	1.42856e-07	1.87391e-07	2.55755e-07	3.42577e-07	4.51945e-07	4.56801e-07	5.73067e-07	6.764e-07	6.9131e-07	7.9396e-07	8.58518e-07	9.11467e-07	9.78426e-07	9.73837e-07	9.32331e-07	8.68463e-07	6.56039e-07	5.16686e-07	4.2831e-07	4.54586e-07	4.96013e-07	5.30012e-07	5.45658e-07	5.66176e-07	5.7858e-07	5.54536e-07	5.17797e-07	5.02096e-07	5.083e-07	5.05583e-07	4.91361e-07	5.10577e-07	5.07055e-07	5.41619e-07	5.96176e-07	6.8684e-07	8.18687e-07	9.34627e-07	1.0025e-06	1.09265e-06	1.23018e-06	1.37823e-06	1.40783e-06	1.41854e-06
-0.017	6.06281e-08	7.62471e-08	8.58611e-08	9.99066e-08	1.1022e-07	1.51426e-07	2.00042e-07	2.69675e-07	3.62267e-07	4.74269e-07	4.78224e-07	5.97389e-07	6.99365e-07	7.16404e-07	8.17245e-07	8.82491e-07	9.33526e-07	9.9405e-07	9.9218e-07	9.37095e-07	8.66212e-07	6.49282e-07	5.13349e-07	4.34181e-07	4.64924e-07	5.03702e-07	5.37014e-07	5.51596e-07	5.67706e-07	5.76422e-07	5.49451e-07	5.11172e-07	5.00107e-07	5.03055e-07	4.96814e-07	4.79647e-07	4.977e-07	4.98191e-07	5.28683e-07	5.85629e-07	6.76894e-07	8.016e-07	9.11147e-07	9.74801e-07	1.06289e-06	1.19845e-06	1.34646e-06	1.37775e-06	1.38725e-06
-0.0172	6.49474e-08	8.05584e-08	8.89797e-08	1.05265e-07	1.17026e-07	1.60183e-07	2.12863e-07	2.84088e-07	3.82877e-07	4.97401e-07	5.00467e-07	6.2212e-07	7.22575e-07	7.41813e-07	8.40099e-07	9.05404e-07	9.54516e-07	1.01014e-06	1.00963e-06	9.42787e-07	8.62825e-07	6.45051e-07	5.09923e-07	4.41007e-07	4.75915e-07	5.12475e-07	5.4409e-07	5.57466e-07	5.69013e-07	5.74424e-07	5.45311e-07	5.0689e-07	4.98519e-07	4.98233e-07	4.88317e-07	4.69189e-07	4.85961e-07	4.90878e-07	5.17497e-07	5.77119e-07	6.6794e-07	7.85252e-07	8.88254e-07	9.47753e-07	1.03361e-06	1.16625e-06	1.31421e-06	1.34648e-06	1.35496e-06
-0.0174	6.88793e-08	8.51503e-08	9.26393e-08	1.10581e-07	1.24463e-07	1.69123e-07	2.25984e-07	2.99002e-07	4.04297e-07	5.2126e-07	5.23768e-07	6.47247e-07	7.45951e-07	7.67236e-07	8.62103e-07	9.27231e-07	9.74592e-07	1.02595e-06	1.02569e-06	9.49904e-07	8.59421e-07	6.41937e-07	5.07067e-07	4.49298e-07	4.87681e-07	5.21804e-07	5.51039e-07	5.63489e-07	5.7066e-07	5.7268e-07	5.42483e-07	5.05003e-07	4.97445e-07	4.93918e-07	4.80213e-07	4.5993e-07	4.75502e-07	4.85035e-07	5.08037e-07	5.70441e-07	6.59807e-07	7.6979e-07	8.66076e-07	9.21818e-07	1.00494e-06	1.13389e-06	1.28181e-06	1.31381e-06	1.32128e-06
-0.0176	7.24879e-08	9.00362e-08	9.72718e-08	1.16207e-07	1.32471e-07	1.78458e-07	2.39337e-07	3.14421e-07	4.26586e-07	5.45947e-07	5.48214e-07	6.72642e-07	7.69726e-07	7.92655e-07	8.83447e-07	9.47974e-07	9.93795e-07	1.04029e-06	1.03952e-06	9.58167e-07	8.56467e-07	6.39969e-07	5.05795e-07	4.59469e-07	5.00723e-07	5.31589e-07	5.57903e-07	5.69518e-07	5.73102e-07	5.71375e-07	5.41244e-07	5.04802e-07	4.9663e-07	4.9024e-07	4.72697e-07	4.51938e-07	4.6634e-07	4.80613e-07	5.00243e-07	5.65446e-07	6.52472e-07	7.55125e-07	8.44675e-07	8.97377e-07	9.76988e-07	1.10227e-06	1.24939e-06	1.27931e-06	1.28604e-06
-0.0178	7.60252e-08	9.52813e-08	1.02948e-07	1.22376e-07	1.41034e-07	1.88635e-07	2.52927e-07	3.30737e-07	4.49987e-07	5.7142e-07	5.73739e-07	6.98171e-07	7.94143e-07	8.18236e-07	9.04724e-07	9.68009e-07	1.01244e-06	1.05268e-06	1.0513e-06	9.66189e-07	8.5402e-07	6.39044e-07	5.07089e-07	4.72256e-07	5.14996e-07	5.42018e-07	5.64906e-07	5.75446e-07	5.76809e-07	5.70561e-07	5.41591e-07	5.05494e-07	4.95793e-07	4.87203e-07	4.66016e-07	4.45269e-07	4.58507e-07	4.77577e-07	4.94164e-07	5.62016e-07	6.45909e-07	7.41084e-07	8.24057e-07	8.74458e-07	9.49834e-07	1.07158e-06	1.21699e-06	1.24403e-06	1.25056e-06
-0.018	7.95472e-08	1.00857e-07	1.09503e-07	1.29021e-07	1.50108e-07	1.99573e-07	2.67144e-07	3.48548e-07	4.74605e-07	5.97618e-07	6.00234e-07	7.23846e-07	8.1936e-07	8.43991e-07	9.26148e-07	9.87489e-07	1.03087e-06	1.06395e-06	1.06131e-06	9.71949e-07	8.51581e-07	6.38921e-07	5.11261e-07	4.87872e-07	5.29972e-07	5.53224e-07	5.72295e-07	5.81346e-07	5.822e-07	5.703e-07	5.42989e-07	5.06767e-07	4.94871e-07	4.8471e-07	4.60366e-07	4.39787e-07	4.52014e-07	4.75808e-07	4.89818e-07	5.60045e-07	6.40052e-07	7.2761e-07	8.04279e-07	8.52711e-07	9.23574e-07	1.04229e-06	1.18499e-06	1.20929e-06	1.21561e-06
-0.0182	8.31407e-08	1.06803e-07	1.16723e-07	1.36162e-07	1.59781e-07	2.11249e-07	2.82373e-07	3.67896e-07	5.00306e-07	6.24498e-07	6.27976e-07	7.49876e-07	8.45227e-07	8.69831e-07	9.47906e-07	1.00666e-06	1.04941e-06	1.07494e-06	1.06995e-06	9.7569e-07	8.49201e-07	6.39831e-07	5.18058e-07	5.0563e-07	5.45267e-07	5.6527e-07	5.80291e-07	5.87396e-07	5.88525e-07	5.70359e-07	5.44547e-07	5.08456e-07	4.93955e-07	4.82466e-07	4.55769e-07	4.35368e-07	4.46917e-07	4.75065e-07	4.87093e-07	5.59254e-07	6.34762e-07	7.14723e-07	7.85372e-07	8.31989e-07	8.98277e-07	1.01381e-06	1.15365e-06	1.17592e-06	1.18048e-06
-0.0184	8.70155e-08	1.12976e-07	1.24999e-07	1.43963e-07	1.69974e-07	2.23784e-07	2.99005e-07	3.88856e-07	5.26637e-07	6.51755e-07	6.57196e-07	7.76235e-07	8.71533e-07	8.9573e-07	9.70152e-07	1.02559e-06	1.06827e-06	1.0862e-06	1.07758e-06	9.77739e-07	8.46758e-07	6.4146e-07	5.27859e-07	5.24534e-07	5.60916e-07	5.78062e-07	5.89265e-07	5.93932e-07	5.94893e-07	5.70483e-07	5.46307e-07	5.09873e-07	4.93242e-07	4.803e-07	4.51962e-07	4.3195e-07	4.43122e-07	4.75156e-07	4.8587e-07	5.59247e-07	6.30045e-07	7.02657e-07	7.67259e-07	8.12298e-07	8.74059e-07	9.86057e-07	1.12294e-06	1.14386e-06	1.14595e-06
-0.0186	9.12524e-08	1.19305e-07	1.34239e-07	1.52615e-07	1.80559e-07	2.37041e-07	3.16984e-07	4.11814e-07	5.53405e-07	6.794e-07	6.87678e-07	8.02919e-07	8.98203e-07	9.2202e-07	9.93008e-07	1.04454e-06	1.08712e-06	1.09877e-06	1.08515e-06	9.78281e-07	8.43981e-07	6.44134e-07	5.41124e-07	5.44351e-07	5.76944e-07	5.91186e-07	5.99185e-07	6.01179e-07	6.00915e-07	5.70576e-07	5.48118e-07	5.11384e-07	4.92989e-07	4.78294e-07	4.4857e-07	4.2946e-07	4.40653e-07	4.7587e-07	4.86089e-07	5.59666e-07	6.25697e-07	6.91367e-07	7.49961e-07	7.93945e-07	8.50992e-07	9.60056e-07	1.09296e-06	1.11271e-06	1.11215e-06
-0.0188	9.58668e-08	1.25826e-07	1.43989e-07	1.62011e-07	1.91435e-07	2.51423e-07	3.36127e-07	4.36965e-07	5.80703e-07	7.07406e-07	7.19183e-07	8.30215e-07	9.25252e-07	9.48868e-07	1.01669e-06	1.06356e-06	1.10581e-06	1.11323e-06	1.09324e-06	9.77293e-07	8.40911e-07	6.48906e-07	5.57504e-07	5.6511e-07	5.93581e-07	6.04522e-07	6.09846e-07	6.09104e-07	6.06579e-07	5.70913e-07	5.49845e-07	5.13542e-07	4.9337e-07	4.76541e-07	4.45937e-07	4.27949e-07	4.39545e-07	4.77133e-07	4.87583e-07	5.60356e-07	6.21546e-07	6.80658e-07	7.33704e-07	7.76871e-07	8.29199e-07	9.35567e-07	1.06381e-06	1.08177e-06	1.07937e-06
-0.019	1.00839e-07	1.32587e-07	1.5414e-07	1.72119e-07	2.02396e-07	2.6698e-07	3.56576e-07	4.64056e-07	6.08372e-07	7.35704e-07	7.51272e-07	8.58208e-07	9.5268e-07	9.76526e-07	1.04116e-06	1.08305e-06	1.1243e-06	1.12919e-06	1.1023e-06	9.74945e-07	8.38889e-07	6.55981e-07	5.76103e-07	5.86859e-07	6.11081e-07	6.18057e-07	6.21131e-07	6.17889e-07	6.12195e-07	5.72209e-07	5.51635e-07	5.16377e-07	4.944e-07	4.75185e-07	4.44357e-07	4.2747e-07	4.39807e-07	4.78811e-07	4.9018e-07	5.61307e-07	6.17473e-07	6.70435e-07	7.18361e-07	7.60946e-07	8.08802e-07	9.12086e-07	1.03547e-06	1.05076e-06	1.04754e-06
-0.0192	1.05884e-07	1.39895e-07	1.64675e-07	1.82998e-07	2.13424e-07	2.83985e-07	3.7828e-07	4.93003e-07	6.36385e-07	7.64401e-07	7.83814e-07	8.86932e-07	9.80349e-07	1.00495e-06	1.06614e-06	1.10307e-06	1.14255e-06	1.14546e-06	1.11275e-06	9.72157e-07	8.39043e-07	6.64556e-07	5.96654e-07	6.09417e-07	6.29349e-07	6.3179e-07	6.32861e-07	6.27769e-07	6.18365e-07	5.74768e-07	5.53794e-07	5.19593e-07	4.96248e-07	4.74598e-07	4.43985e-07	4.27976e-07	4.41429e-07	4.80945e-07	4.93668e-07	5.62647e-07	6.13364e-07	6.60629e-07	7.03867e-07	7.46265e-07	7.89729e-07	8.89331e-07	1.00798e-06	1.02071e-06	1.01678e-06
-0.0194	1.10787e-07	1.48039e-07	1.75831e-07	1.94767e-07	2.25122e-07	3.02503e-07	4.01239e-07	5.23361e-07	6.64944e-07	7.9376e-07	8.16898e-07	9.1663e-07	1.00802e-06	1.03406e-06	1.09141e-06	1.12354e-06	1.16071e-06	1.16083e-06	1.12349e-06	9.69722e-07	8.41057e-07	6.74954e-07	6.18288e-07	6.32749e-07	6.4803e-07	6.45692e-07	6.44823e-07	6.38908e-07	6.25328e-07	5.78727e-07	5.56505e-07	5.23126e-07	4.98857e-07	4.74963e-07	4.44675e-07	4.29376e-07	4.44406e-07	4.8365e-07	4.97976e-07	5.6433e-07	6.09283e-07	6.5146e-07	6.90524e-07	7.32894e-07	7.71912e-07	8.6763e-07	9.81469e-07	9.92287e-07	9.87203e-07
-0.0196	1.15913e-07	1.56647e-07	1.8785e-07	2.07519e-07	2.37892e-07	3.22475e-07	4.25584e-07	5.54881e-07	6.94398e-07	8.23994e-07	8.50418e-07	9.4734e-07	1.0358e-06	1.06395e-06	1.11706e-06	1.14466e-06	1.1787e-06	1.17501e-06	1.13277e-06	9.68112e-07	8.43564e-07	6.87118e-07	6.40835e-07	6.56581e-07	6.67102e-07	6.599e-07	6.5716e-07	6.50901e-07	6.33106e-07	5.83907e-07	5.5983e-07	5.271e-07	5.01952e-07	4.7607e-07	4.46309e-07	4.31869e-07	4.48783e-07	4.87014e-07	5.02998e-07	5.66326e-07	6.05556e-07	6.43155e-07	6.78799e-07	7.20376e-07	7.55485e-07	8.47098e-07	9.56043e-07	9.65496e-07	9.59099e-07
-0.0198	1.22173e-07	1.66577e-07	2.00519e-07	2.21185e-07	2.5216e-07	3.43975e-07	4.51112e-07	5.87402e-07	7.251e-07	8.54981e-07	8.84612e-07	9.79078e-07	1.06404e-06	1.09476e-06	1.14298e-06	1.16662e-06	1.19647e-06	1.18814e-06	1.14067e-06	9.67918e-07	8.46843e-07	7.00958e-07	6.64193e-07	6.80952e-07	6.86671e-07	6.7472e-07	6.70382e-07	6.63164e-07	6.41496e-07	5.89833e-07	5.64228e-07	5.31947e-07	5.05771e-07	4.78012e-07	4.48852e-07	4.35641e-07	4.54628e-07	4.91205e-07	5.08668e-07	5.68609e-07	6.02514e-07	6.35648e-07	6.68652e-07	7.08616e-07	7.40597e-07	8.28026e-07	9.31758e-07	9.40398e-07	9.32413e-07
-0.02	1.29955e-07	1.78127e-07	2.13971e-07	2.35707e-07	2.67849e-07	3.67267e-07	4.77648e-07	6.20795e-07	7.5709e-07	8.86928e-07	9.1964e-07	1.01216e-06	1.09308e-06	1.12676e-06	1.16954e-06	1.19001e-06	1.21423e-06	1.20094e-06	1.14733e-06	9.69191e-07	8.51868e-07	7.16568e-07	6.8881e-07	7.05488e-07	7.06925e-07	6.90463e-07	6.84794e-07	6.75255e-07	6.50599e-07	5.96821e-07	5.70153e-07	5.38026e-07	5.10329e-07	4.81234e-07	4.52306e-07	4.40826e-07	4.61928e-07	4.96513e-07	5.15052e-07	5.71155e-07	6.00157e-07	6.29045e-07	6.59938e-07	6.9741e-07	7.27275e-07	8.10503e-07	9.08751e-07	9.16619e-07	9.07504e-07
-0.0202	1.39162e-07	1.91089e-07	2.28429e-07	2.51168e-07	2.85134e-07	3.92589e-07	5.05802e-07	6.55318e-07	7.90667e-07	9.20084e-07	9.55371e-07	1.04645e-06	1.12311e-06	1.16009e-06	1.1971e-06	1.21502e-06	1.23186e-06	1.21392e-06	1.15285e-06	9.71575e-07	8.58371e-07	7.33925e-07	7.14938e-07	7.30059e-07	7.28066e-07	7.0698e-07	7.00395e-07	6.87595e-07	6.60849e-07	6.04739e-07	5.77645e-07	5.45598e-07	5.15546e-07	4.85841e-07	4.56808e-07	4.47449e-07	4.70519e-07	5.02945e-07	5.22181e-07	5.74069e-07	5.98232e-07	6.23357e-07	6.52573e-07	6.86776e-07	7.15236e-07	7.94255e-07	8.87009e-07	8.93947e-07	8.84337e-07
-0.0204	1.49995e-07	2.04964e-07	2.43859e-07	2.67929e-07	3.04536e-07	4.19613e-07	5.36501e-07	6.91349e-07	8.26583e-07	9.5449e-07	9.92115e-07	1.0818e-06	1.15406e-06	1.19466e-06	1.22612e-06	1.24134e-06	1.24956e-06	1.22734e-06	1.15849e-06	9.74873e-07	8.66164e-07	7.5312e-07	7.42515e-07	7.54525e-07	7.49872e-07	7.24042e-07	7.16977e-07	7.00601e-07	6.7284e-07	6.1346e-07	5.86406e-07	5.54304e-07	5.21607e-07	4.91736e-07	4.62403e-07	4.5557e-07	4.80164e-07	5.10292e-07	5.30114e-07	5.77505e-07	5.96978e-07	6.18481e-07	6.46227e-07	6.76927e-07	7.04198e-07	7.7912e-07	8.66465e-07	8.72458e-07	8.6291e-07
-0.0206	1.62318e-07	2.19651e-07	2.60121e-07	2.8601e-07	3.25898e-07	4.48228e-07	5.69813e-07	7.29243e-07	8.6468e-07	9.90361e-07	1.03022e-06	1.11819e-06	1.18608e-06	1.23018e-06	1.2569e-06	1.26884e-06	1.26829e-06	1.24184e-06	1.1644e-06	9.79029e-07	8.75523e-07	7.74354e-07	7.71176e-07	7.79251e-07	7.72091e-07	7.41685e-07	7.34452e-07	7.14544e-07	6.86429e-07	6.22911e-07	5.96319e-07	5.63804e-07	5.28604e-07	4.98918e-07	4.69066e-07	4.6527e-07	4.90719e-07	5.18523e-07	5.38952e-07	5.81663e-07	5.96618e-07	6.14454e-07	6.40625e-07	6.68158e-07	6.94095e-07	7.65086e-07	8.47163e-07	8.52401e-07	8.43081e-07
-0.0208	1.75483e-07	2.34923e-07	2.77335e-07	3.0531e-07	3.48658e-07	4.78269e-07	6.05835e-07	7.69115e-07	9.04563e-07	1.02801e-06	1.0699e-06	1.1559e-06	1.21969e-06	1.26681e-06	1.2891e-06	1.29782e-06	1.28854e-06	1.25788e-06	1.1704e-06	9.84251e-07	8.86795e-07	7.97895e-07	8.00901e-07	8.0446e-07	7.94585e-07	7.59985e-07	7.52783e-07	7.29578e-07	7.01201e-07	6.33656e-07	6.07322e-07	5.74216e-07	5.36721e-07	5.07304e-07	4.76829e-07	4.76414e-07	5.02539e-07	5.27624e-07	5.48826e-07	5.86574e-07	5.97294e-07	6.11271e-07	6.35787e-07	6.60361e-07	6.85077e-07	7.52129e-07	8.29093e-07	8.33884e-07	8.24619e-07
-0.021	1.88756e-07	2.50566e-07	2.96132e-07	3.2609e-07	3.7295e-07	5.09959e-07	6.44195e-07	8.10886e-07	9.4638e-07	1.06768e-06	1.11128e-06	1.1951e-06	1.25506e-06	1.30502e-06	1.32252e-06	1.32853e-06	1.3105e-06	1.27598e-06	1.17693e-06	9.91498e-07	9.00459e-07	8.23668e-07	8.31396e-07	8.30438e-07	8.17409e-07	7.78966e-07	7.71891e-07	7.45481e-07	7.1689e-07	6.45756e-07	6.19321e-07	5.85428e-07	5.46179e-07	5.1671e-07	4.86002e-07	4.88907e-07	5.15671e-07	5.37739e-07	5.59572e-07	5.92133e-07	5.99137e-07	6.09086e-07	6.31745e-07	6.53404e-07	6.77323e-07	7.401e-07	8.12307e-07	8.16831e-07	8.07607e-07
-0.0212	2.01857e-07	2.66598e-07	3.16246e-07	3.48304e-07	4.00008e-07	5.44122e-07	6.84387e-07	8.54413e-07	9.90191e-07	1.10978e-06	1.15434e-06	1.23578e-06	1.29201e-06	1.34521e-06	1.35706e-06	1.36125e-06	1.33409e-06	1.29592e-06	1.18476e-06	1.00144e-06	9.17309e-07	8.51545e-07	8.62143e-07	8.57336e-07	8.40548e-07	7.98858e-07	7.92037e-07	7.62219e-07	7.32972e-07	6.5904e-07	6.32595e-07	5.97631e-07	5.57083e-07	5.27004e-07	4.96567e-07	5.02701e-07	5.29877e-07	5.48985e-07	5.71081e-07	5.98326e-07	6.02061e-07	6.07984e-07	6.28439e-07	6.47479e-07	6.70444e-07	7.28883e-07	7.96847e-07	8.01465e-07	7.9199e-07
-0.0214	2.15396e-07	2.83768e-07	3.37552e-07	3.71979e-07	4.29454e-07	5.8052e-07	7.26166e-07	8.99637e-07	1.03577e-06	1.15439e-06	1.19897e-06	1.27804e-06	1.33037e-06	1.38707e-06	1.3925e-06	1.3953e-06	1.3592e-06	1.31791e-06	1.19488e-06	1.01432e-06	9.37513e-07	8.81302e-07	8.93239e-07	8.85247e-07	8.6396e-07	8.19863e-07	8.12982e-07	7.80014e-07	7.48936e-07	6.73262e-07	6.47578e-07	6.11235e-07	5.69476e-07	5.38445e-07	5.08636e-07	5.17723e-07	5.45083e-07	5.61406e-07	5.83237e-07	6.05137e-07	6.05945e-07	6.0793e-07	6.2583e-07	6.42716e-07	6.64019e-07	7.18661e-07	7.82589e-07	7.87657e-07	7.77892e-07
-0.0216	2.3032e-07	3.02804e-07	3.59682e-07	3.97569e-07	4.61169e-07	6.18983e-07	7.69621e-07	9.46486e-07	1.08314e-06	1.20104e-06	1.24518e-06	1.322e-06	1.37013e-06	1.43064e-06	1.42927e-06	1.42985e-06	1.38567e-06	1.3422e-06	1.20773e-06	1.03016e-06	9.60649e-07	9.12832e-07	9.24907e-07	9.14122e-07	8.87622e-07	8.4208e-07	8.34913e-07	7.99005e-07	7.6458e-07	6.88492e-07	6.64259e-07	6.26461e-07	5.83411e-07	5.51117e-07	5.22396e-07	5.34072e-07	5.61226e-07	5.75095e-07	5.95932e-07	6.12586e-07	6.10638e-07	6.09004e-07	6.24198e-07	6.39087e-07	6.57982e-07	7.09645e-07	7.6936e-07	7.75247e-07	7.6557e-07
-0.0218	2.46727e-07	3.24007e-07	3.83188e-07	4.25318e-07	4.95377e-07	6.59035e-07	8.14706e-07	9.95236e-07	1.13218e-06	1.2492e-06	1.29306e-06	1.36769e-06	1.41114e-06	1.47611e-06	1.46757e-06	1.46508e-06	1.41396e-06	1.36831e-06	1.22378e-06	1.04955e-06	9.86464e-07	9.4615e-07	9.57148e-07	9.43824e-07	9.11883e-07	8.65759e-07	8.58151e-07	8.19361e-07	7.80295e-07	7.04848e-07	6.8218e-07	6.4334e-07	5.98852e-07	5.64902e-07	5.37986e-07	5.51643e-07	5.78218e-07	5.89987e-07	6.09305e-07	6.2053e-07	6.15999e-07	6.11234e-07	6.23563e-07	6.36579e-07	6.52786e-07	7.01669e-07	7.57223e-07	7.64332e-07	7.54928e-07
-0.022	2.64422e-07	3.47652e-07	4.08444e-07	4.54879e-07	5.32121e-07	7.00541e-07	8.61511e-07	1.04577e-06	1.18292e-06	1.29845e-06	1.34253e-06	1.41503e-06	1.45371e-06	1.52359e-06	1.50721e-06	1.50139e-06	1.44503e-06	1.39563e-06	1.24245e-06	1.07277e-06	1.01481e-06	9.81305e-07	9.89943e-07	9.74168e-07	9.37071e-07	8.91216e-07	8.82607e-07	8.40994e-07	7.96801e-07	7.22357e-07	7.00955e-07	6.61933e-07	6.15629e-07	5.79933e-07	5.55276e-07	5.70191e-07	5.95841e-07	6.05927e-07	6.23403e-07	6.29005e-07	6.22067e-07	6.14546e-07	6.23854e-07	6.35206e-07	6.48441e-07	6.94662e-07	7.46307e-07	7.54564e-07	7.45998e-07
-0.0222	2.83089e-07	3.73384e-07	4.35758e-07	4.85876e-07	5.70658e-07	7.43244e-07	9.10142e-07	1.09766e-06	1.23515e-06	1.34914e-06	1.39392e-06	1.46419e-06	1.49837e-06	1.57328e-06	1.54846e-06	1.53883e-06	1.47946e-06	1.42445e-06	1.26358e-06	1.10002e-06	1.04508e-06	1.01813e-06	1.0234e-06	1.00501e-06	9.6351e-07	9.18259e-07	9.07989e-07	8.63845e-07	8.14441e-07	7.41064e-07	7.20511e-07	6.82016e-07	6.33413e-07	5.96447e-07	5.74256e-07	5.89622e-07	6.13934e-07	6.22829e-07	6.382e-07	6.38283e-07	6.2886e-07	6.18836e-07	6.25019e-07	6.34931e-07	6.45082e-07	6.88737e-07	7.36733e-07	7.45637e-07	7.38623e-07
-0.0224	3.03641e-07	4.01232e-07	4.65096e-07	5.18457e-07	6.11074e-07	7.87694e-07	9.6119e-07	1.15059e-06	1.2886e-06	1.40159e-06	1.44722e-06	1.51491e-06	1.5454e-06	1.62524e-06	1.59205e-06	1.5777e-06	1.51692e-06	1.45482e-06	1.28755e-06	1.13086e-06	1.07782e-06	1.05627e-06	1.05767e-06	1.03598e-06	9.91274e-07	9.46337e-07	9.34229e-07	8.8789e-07	8.3332e-07	7.61184e-07	7.41105e-07	7.0347e-07	6.52199e-07	6.14591e-07	5.94923e-07	6.09844e-07	6.32439e-07	6.40525e-07	6.53679e-07	6.4867e-07	6.36466e-07	6.23964e-07	6.26989e-07	6.35609e-07	6.42968e-07	6.83938e-07	7.28513e-07	7.37553e-07	7.32557e-07
-0.0226	3.26357e-07	4.30363e-07	4.96394e-07	5.53318e-07	6.53543e-07	8.34582e-07	1.01527e-06	1.20421e-06	1.3434e-06	1.4562e-06	1.50247e-06	1.56696e-06	1.59535e-06	1.67943e-06	1.63804e-06	1.6182e-06	1.55655e-06	1.48622e-06	1.31414e-06	1.16478e-06	1.1134e-06	1.09532e-06	1.0927e-06	1.06729e-06	1.02035e-06	9.75504e-07	9.6148e-07	9.13274e-07	8.53881e-07	7.82616e-07	7.63072e-07	7.26205e-07	6.72245e-07	6.34556e-07	6.17239e-07	6.30971e-07	6.51482e-07	6.58841e-07	6.69732e-07	6.60359e-07	6.44842e-07	6.29935e-07	6.29715e-07	6.37151e-07	6.41982e-07	6.80317e-07	7.21601e-07	7.30414e-07	7.27687e-07
-0.0228	3.51347e-07	4.6097e-07	5.29411e-07	5.91407e-07	6.97679e-07	8.83779e-07	1.07263e-06	1.25866e-06	1.40008e-06	1.51269e-06	1.55997e-06	1.62064e-06	1.64786e-06	1.73575e-06	1.68632e-06	1.66048e-06	1.59727e-06	1.5187e-06	1.34275e-06	1.20163e-06	1.15149e-06	1.13515e-06	1.1285e-06	1.0992e-06	1.05067e-06	1.00564e-06	9.89639e-07	9.40041e-07	8.764e-07	8.05546e-07	7.8663e-07	7.5033e-07	6.93908e-07	6.56426e-07	6.4117e-07	6.53177e-07	6.71386e-07	6.77855e-07	6.86573e-07	6.73357e-07	6.5389e-07	6.36827e-07	6.33286e-07	6.39612e-07	6.42202e-07	6.77913e-07	7.15932e-07	7.24246e-07	7.24014e-07
-0.023	3.7848e-07	4.92694e-07	5.62986e-07	6.32794e-07	7.44043e-07	9.35224e-07	1.13275e-06	1.3146e-06	1.45896e-06	1.56999e-06	1.61973e-06	1.6762e-06	1.70238e-06	1.79379e-06	1.73641e-06	1.70492e-06	1.63904e-06	1.55277e-06	1.37356e-06	1.241e-06	1.19165e-06	1.17589e-06	1.16535e-06	1.13215e-06	1.08203e-06	1.03671e-06	1.01879e-06	9.68095e-07	9.00888e-07	8.30135e-07	8.11802e-07	7.75563e-07	7.1732e-07	6.80201e-07	6.66719e-07	6.76324e-07	6.92256e-07	6.97431e-07	7.04319e-07	6.8765e-07	6.63599e-07	6.44645e-07	6.37654e-07	6.4325e-07	6.43592e-07	6.76774e-07	7.11437e-07	7.19331e-07	7.21659e-07
-0.0232	4.07792e-07	5.25883e-07	5.97618e-07	6.76415e-07	7.92698e-07	9.88699e-07	1.19501e-06	1.37319e-06	1.52005e-06	1.62797e-06	1.68171e-06	1.73349e-06	1.75899e-06	1.85325e-06	1.7879e-06	1.75186e-06	1.68175e-06	1.58862e-06	1.40649e-06	1.28242e-06	1.23376e-06	1.21783e-06	1.20357e-06	1.16641e-06	1.11442e-06	1.06851e-06	1.04899e-06	9.97375e-07	9.27291e-07	8.56545e-07	8.38385e-07	8.01753e-07	7.41953e-07	7.05798e-07	6.93769e-07	7.00319e-07	7.14144e-07	7.17471e-07	7.23162e-07	7.02801e-07	6.74209e-07	6.53389e-07	6.42761e-07	6.48248e-07	6.45945e-07	6.76993e-07	7.07903e-07	7.15824e-07	7.20733e-07
-0.0234	4.38362e-07	5.61067e-07	6.34471e-07	7.2207e-07	8.43406e-07	1.04406e-06	1.25935e-06	1.43497e-06	1.58309e-06	1.68699e-06	1.74579e-06	1.79264e-06	1.81711e-06	1.91407e-06	1.84078e-06	1.80108e-06	1.72601e-06	1.6256e-06	1.4418e-06	1.32549e-06	1.27774e-06	1.261e-06	1.24335e-06	1.2022e-06	1.14796e-06	1.10072e-06	1.08035e-06	1.028e-06	9.55364e-07	8.84771e-07	8.66579e-07	8.28758e-07	7.6765e-07	7.32999e-07	7.21975e-07	7.25147e-07	7.37231e-07	7.37825e-07	7.43349e-07	7.18467e-07	6.86015e-07	6.63143e-07	6.48702e-07	6.54243e-07	6.49166e-07	6.78474e-07	7.05189e-07	7.13608e-07	7.21049e-07
-0.0236	4.69899e-07	5.98004e-07	6.74428e-07	7.70948e-07	8.96061e-07	1.10129e-06	1.32562e-06	1.49974e-06	1.64743e-06	1.74728e-06	1.81196e-06	1.85368e-06	1.87649e-06	1.97625e-06	1.89545e-06	1.85229e-06	1.77223e-06	1.66319e-06	1.47996e-06	1.37015e-06	1.32356e-06	1.30522e-06	1.28432e-06	1.23955e-06	1.18248e-06	1.13376e-06	1.11311e-06	1.05983e-06	9.8466e-07	9.14777e-07	8.96546e-07	8.56576e-07	7.94346e-07	7.61414e-07	7.5115e-07	7.50693e-07	7.61518e-07	7.58257e-07	7.64808e-07	7.34689e-07	6.99136e-07	6.73902e-07	6.55649e-07	6.60851e-07	6.53436e-07	6.81051e-07	7.03306e-07	7.1271e-07	7.22452e-07
-0.0238	5.0279e-07	6.37118e-07	7.17121e-07	8.23097e-07	9.50781e-07	1.16098e-06	1.39361e-06	1.56726e-06	1.71277e-06	1.80883e-06	1.87997e-06	1.91655e-06	1.93712e-06	2.04019e-06	1.95177e-06	1.90517e-06	1.82073e-06	1.70123e-06	1.52059e-06	1.41605e-06	1.37118e-06	1.3505e-06	1.3262e-06	1.2782e-06	1.21796e-06	1.16784e-06	1.14717e-06	1.09299e-06	1.01526e-06	9.46312e-07	9.28395e-07	8.85265e-07	8.21875e-07	7.90681e-07	7.8129e-07	7.7691e-07	7.86925e-07	7.78668e-07	7.87461e-07	7.51616e-07	7.13443e-07	6.85987e-07	6.63735e-07	6.67983e-07	6.58706e-07	6.84566e-07	7.02389e-07	7.1307e-07	7.25023e-07
-0.024	5.36805e-07	6.7936e-07	7.62458e-07	8.78651e-07	1.0081e-06	1.22346e-06	1.4631e-06	1.63724e-06	1.77894e-06	1.87131e-06	1.9493e-06	1.98118e-06	1.99906e-06	2.10628e-06	2.0099e-06	1.95969e-06	1.87156e-06	1.73993e-06	1.56293e-06	1.46243e-06	1.42053e-06	1.39688e-06	1.36893e-06	1.31787e-06	1.25477e-06	1.20325e-06	1.18264e-06	1.12765e-06	1.04705e-06	9.79218e-07	9.61813e-07	9.15138e-07	8.50167e-07	8.20725e-07	8.12504e-07	8.0371e-07	8.13243e-07	7.98976e-07	8.1122e-07	7.69372e-07	7.28639e-07	6.99487e-07	6.73003e-07	6.75817e-07	6.65157e-07	6.89078e-07	7.02413e-07	7.14582e-07	7.2863e-07
-0.0242	5.72027e-07	7.25057e-07	8.10248e-07	9.37164e-07	1.06734e-06	1.28884e-06	1.53401e-06	1.70928e-06	1.84579e-06	1.93471e-06	2.01932e-06	2.04732e-06	2.06255e-06	2.17434e-06	2.06989e-06	2.01603e-06	1.92426e-06	1.77968e-06	1.60663e-06	1.50912e-06	1.4711e-06	1.44423e-06	1.4125e-06	1.35846e-06	1.29296e-06	1.24051e-06	1.21967e-06	1.16361e-06	1.0801e-06	1.01351e-06	9.96143e-07	9.463e-07	8.79277e-07	8.5165e-07	8.44791e-07	8.3091e-07	8.40365e-07	8.18989e-07	8.35796e-07	7.87838e-07	7.44341e-07	7.14128e-07	6.83568e-07	6.8421e-07	6.72945e-07	6.94711e-07	7.03536e-07	7.17172e-07	7.3315e-07
-0.0244	6.0892e-07	7.73536e-07	8.60601e-07	9.97811e-07	1.12877e-06	1.35717e-06	1.60646e-06	1.78271e-06	1.91361e-06	1.99922e-06	2.09027e-06	2.11525e-06	2.12743e-06	2.24372e-06	2.13154e-06	2.07414e-06	1.97801e-06	1.82062e-06	1.65213e-06	1.55652e-06	1.52259e-06	1.49247e-06	1.4568e-06	1.40013e-06	1.33279e-06	1.27967e-06	1.25846e-06	1.20079e-06	1.11464e-06	1.04915e-06	1.03147e-06	9.78689e-07	9.09574e-07	8.83478e-07	8.77775e-07	8.58573e-07	8.67967e-07	8.3879e-07	8.60978e-07	8.07027e-07	7.60946e-07	7.29799e-07	6.95402e-07	6.93012e-07	6.82023e-07	7.01424e-07	7.05955e-07	7.20952e-07	7.38852e-07
-0.0246	6.48298e-07	8.24272e-07	9.14086e-07	1.06026e-06	1.19278e-06	1.42825e-06	1.68066e-06	1.85701e-06	1.98271e-06	2.0655e-06	2.16266e-06	2.1852e-06	2.19341e-06	2.31402e-06	2.19445e-06	2.13397e-06	2.03201e-06	1.8624e-06	1.69934e-06	1.60481e-06	1.57479e-06	1.54142e-06	1.50172e-06	1.44277e-06	1.3744e-06	1.32036e-06	1.29904e-06	1.23922e-06	1.15073e-06	1.08618e-06	1.06783e-06	1.01208e-06	9.41123e-07	9.16271e-07	9.11077e-07	8.86774e-07	8.95999e-07	8.58595e-07	8.86604e-07	8.27226e-07	7.7867e-07	7.46267e-07	7.08501e-07	7.02312e-07	6.92191e-07	7.09098e-07	7.09915e-07	7.26055e-07	7.46127e-07
-0.0248	6.90554e-07	8.77614e-07	9.71778e-07	1.1252e-06	1.25956e-06	1.50237e-06	1.75712e-06	1.9323e-06	2.0534e-06	2.13435e-06	2.23647e-06	2.25692e-06	2.26017e-06	2.38473e-06	2.2584e-06	2.19599e-06	2.0863e-06	1.90513e-06	1.74767e-06	1.65382e-06	1.62733e-06	1.59098e-06	1.5474e-06	1.48609e-06	1.41757e-06	1.3622e-06	1.34104e-06	1.27888e-06	1.18828e-06	1.12484e-06	1.10515e-06	1.04659e-06	9.74077e-07	9.50132e-07	9.45042e-07	9.15326e-07	9.24505e-07	8.78925e-07	9.12687e-07	8.48552e-07	7.97502e-07	7.63399e-07	7.23071e-07	7.12442e-07	7.03406e-07	7.17792e-07	7.15406e-07	7.32753e-07	7.54988e-07
-0.025	7.36036e-07	9.33297e-07	1.03433e-06	1.1943e-06	1.32929e-06	1.57968e-06	1.83578e-06	2.00905e-06	2.12617e-06	2.20597e-06	2.31174e-06	2.33014e-06	2.3274e-06	2.45549e-06	2.32345e-06	2.26054e-06	2.14059e-06	1.94927e-06	1.79652e-06	1.70326e-06	1.67997e-06	1.64093e-06	1.59386e-06	1.52995e-06	1.46202e-06	1.40525e-06	1.38401e-06	1.31961e-06	1.22763e-06	1.16485e-06	1.14348e-06	1.08242e-06	1.00861e-06	9.85224e-07	9.79818e-07	9.44243e-07	9.53334e-07	9.00188e-07	9.39287e-07	8.7101e-07	8.1753e-07	7.8109e-07	7.39129e-07	7.23561e-07	7.15914e-07	7.2772e-07	7.22368e-07	7.41058e-07	7.65358e-07
-0.0252	7.84519e-07	9.91645e-07	1.10097e-06	1.26723e-06	1.40281e-06	1.65971e-06	1.91653e-06	2.08708e-06	2.20147e-06	2.28049e-06	2.38832e-06	2.405e-06	2.39475e-06	2.52604e-06	2.38905e-06	2.32721e-06	2.19521e-06	1.99492e-06	1.84594e-06	1.75319e-06	1.7327e-06	1.69109e-06	1.64113e-06	1.57431e-06	1.5077e-06	1.4496e-06	1.42804e-06	1.36124e-06	1.26867e-06	1.20609e-06	1.18281e-06	1.11976e-06	1.04466e-06	1.02132e-06	1.01501e-06	9.73659e-07	9.82419e-07	9.22642e-07	9.66439e-07	8.94635e-07	8.38728e-07	7.99346e-07	7.56511e-07	7.35819e-07	7.30112e-07	7.38972e-07	7.3085e-07	7.50935e-07	7.77413e-07
-0.0254	8.35795e-07	1.05317e-06	1.17084e-06	1.34178e-06	1.48022e-06	1.74184e-06	1.99885e-06	2.16677e-06	2.27964e-06	2.35779e-06	2.46621e-06	2.48087e-06	2.4627e-06	2.59599e-06	2.45485e-06	2.39545e-06	2.25043e-06	2.04208e-06	1.89628e-06	1.8038e-06	1.78541e-06	1.74132e-06	1.68918e-06	1.6198e-06	1.55438e-06	1.49497e-06	1.47303e-06	1.40361e-06	1.31139e-06	1.24841e-06	1.22319e-06	1.15881e-06	1.08234e-06	1.05813e-06	1.0504e-06	1.00361e-06	1.01183e-06	9.46395e-07	9.94211e-07	9.19225e-07	8.60976e-07	8.18354e-07	7.75122e-07	7.49432e-07	7.46034e-07	7.51649e-07	7.40934e-07	7.6255e-07	7.91301e-07
-0.0256	8.90272e-07	1.11743e-06	1.24298e-06	1.41587e-06	1.56041e-06	1.82609e-06	2.08269e-06	2.24829e-06	2.36048e-06	2.43765e-06	2.54547e-06	2.5576e-06	2.53191e-06	2.66516e-06	2.52108e-06	2.46418e-06	2.30587e-06	2.09063e-06	1.94706e-06	1.85526e-06	1.83781e-06	1.79136e-06	1.73762e-06	1.6666e-06	1.602e-06	1.54084e-06	1.5191e-06	1.44657e-06	1.35557e-06	1.29155e-06	1.26479e-06	1.19943e-06	1.12155e-06	1.09583e-06	1.08558e-06	1.03416e-06	1.0419e-06	9.71487e-07	1.02264e-06	9.44858e-07	8.84298e-07	8.38217e-07	7.94604e-07	7.64742e-07	7.63648e-07	7.65769e-07	7.5264e-07	7.7601e-07	8.07108e-07
-0.0258	9.47208e-07	1.18434e-06	1.31686e-06	1.48865e-06	1.64219e-06	1.91292e-06	2.16756e-06	2.33089e-06	2.44278e-06	2.51936e-06	2.62604e-06	2.63512e-06	2.60242e-06	2.73358e-06	2.58816e-06	2.53239e-06	2.36131e-06	2.14007e-06	1.99817e-06	1.90742e-06	1.88956e-06	1.84154e-06	1.78616e-06	1.71477e-06	1.65062e-06	1.58727e-06	1.5665e-06	1.49032e-06	1.40056e-06	1.33549e-06	1.30755e-06	1.24157e-06	1.16197e-06	1.13436e-06	1.1203e-06	1.06529e-06	1.07297e-06	9.97722e-07	1.05192e-06	9.71285e-07	9.0867e-07	8.59221e-07	8.14769e-07	7.82149e-07	7.82993e-07	7.81207e-07	7.65973e-07	7.91384e-07	8.2475e-07
-0.026	1.0054e-06	1.25387e-06	1.39246e-06	1.56062e-06	1.72474e-06	2.00217e-06	2.25271e-06	2.41443e-06	2.52602e-06	2.60223e-06	2.70747e-06	2.71307e-06	2.67426e-06	2.80126e-06	2.65619e-06	2.59935e-06	2.41636e-06	2.19054e-06	2.04954e-06	1.96039e-06	1.94042e-06	1.89202e-06	1.83476e-06	1.76411e-06	1.70028e-06	1.63447e-06	1.61505e-06	1.53497e-06	1.44662e-06	1.38004e-06	1.35172e-06	1.28493e-06	1.20333e-06	1.17343e-06	1.15479e-06	1.09715e-06	1.10509e-06	1.02516e-06	1.08215e-06	9.98563e-07	9.34447e-07	8.81507e-07	8.35934e-07	8.01993e-07	8.04038e-07	7.97969e-07	7.80996e-07	8.08685e-07	8.44094e-07
-0.0262	1.06454e-06	1.32528e-06	1.46932e-06	1.63301e-06	1.80754e-06	2.09297e-06	2.33764e-06	2.49883e-06	2.61012e-06	2.68651e-06	2.78901e-06	2.79133e-06	2.74721e-06	2.86846e-06	2.72477e-06	2.66457e-06	2.47056e-06	2.24283e-06	2.10127e-06	2.01445e-06	1.99051e-06	1.94286e-06	1.88324e-06	1.814e-06	1.75085e-06	1.68243e-06	1.66421e-06	1.58055e-06	1.49387e-06	1.42491e-06	1.39741e-06	1.3292e-06	1.24557e-06	1.21305e-06	1.18946e-06	1.12981e-06	1.13807e-06	1.05357e-06	1.11329e-06	1.02689e-06	9.61886e-07	9.04984e-07	8.58243e-07	8.24071e-07	8.26764e-07	8.16021e-07	7.97855e-07	8.27809e-07	8.65096e-07
-0.0264	1.12515e-06	1.39822e-06	1.54771e-06	1.70609e-06	1.88928e-06	2.18478e-06	2.42281e-06	2.58351e-06	2.69399e-06	2.77167e-06	2.86986e-06	2.86946e-06	2.82063e-06	2.93489e-06	2.79347e-06	2.72814e-06	2.52402e-06	2.29685e-06	2.15372e-06	2.06942e-06	2.04032e-06	1.99391e-06	1.93144e-06	1.86414e-06	1.80224e-06	1.73132e-06	1.71381e-06	1.62728e-06	1.54202e-06	1.47032e-06	1.44451e-06	1.37444e-06	1.28874e-06	1.25347e-06	1.22454e-06	1.16276e-06	1.17152e-06	1.08272e-06	1.14523e-06	1.05655e-06	9.90954e-07	9.29617e-07	8.81774e-07	8.4805e-07	8.51235e-07	8.3533e-07	8.16645e-07	8.48734e-07	8.87807e-07
-0.0266	1.18749e-06	1.47254e-06	1.62836e-06	1.78085e-06	1.96991e-06	2.27691e-06	2.50854e-06	2.66766e-06	2.77615e-06	2.85691e-06	2.94918e-06	2.94689e-06	2.89356e-06	3.00021e-06	2.86191e-06	2.79047e-06	2.57696e-06	2.35249e-06	2.20755e-06	2.12537e-06	2.09011e-06	2.04482e-06	1.97926e-06	1.91464e-06	1.85422e-06	1.78085e-06	1.76342e-06	1.67513e-06	1.59076e-06	1.51651e-06	1.49267e-06	1.42067e-06	1.33273e-06	1.2948e-06	1.25998e-06	1.19577e-06	1.20494e-06	1.1127e-06	1.17797e-06	1.08742e-06	1.0215e-06	9.5547e-07	9.06711e-07	8.7376e-07	8.77461e-07	8.56285e-07	8.37467e-07	8.71562e-07	9.12347e-07
-0.0268	1.25144e-06	1.54809e-06	1.71147e-06	1.8577e-06	2.04997e-06	2.36903e-06	2.59323e-06	2.75056e-06	2.8559e-06	2.9412e-06	3.02658e-06	3.02323e-06	2.96517e-06	3.06408e-06	2.92994e-06	2.85131e-06	2.62972e-06	2.40923e-06	2.26274e-06	2.18212e-06	2.13948e-06	2.09532e-06	2.02659e-06	1.96565e-06	1.90656e-06	1.83081e-06	1.81308e-06	1.72373e-06	1.6398e-06	1.56335e-06	1.54149e-06	1.4678e-06	1.37751e-06	1.33685e-06	1.29595e-06	1.22875e-06	1.23826e-06	1.1437e-06	1.21125e-06	1.11943e-06	1.05331e-06	9.82797e-07	9.33058e-07	9.0111e-07	9.05199e-07	8.79115e-07	8.60467e-07	8.96172e-07	9.38816e-07
-0.027	1.31802e-06	1.6247e-06	1.796e-06	1.93626e-06	2.131e-06	2.45957e-06	2.67553e-06	2.83109e-06	2.93332e-06	3.02308e-06	3.10178e-06	3.09796e-06	3.03491e-06	3.1264e-06	2.99712e-06	2.91022e-06	2.68246e-06	2.4667e-06	2.31893e-06	2.23918e-06	2.18868e-06	2.14514e-06	2.07383e-06	2.01702e-06	1.9592e-06	1.88079e-06	1.86297e-06	1.77301e-06	1.68913e-06	1.61083e-06	1.59058e-06	1.51577e-06	1.42296e-06	1.37947e-06	1.33255e-06	1.26202e-06	1.27179e-06	1.17586e-06	1.2452e-06	1.15247e-06	1.08599e-06	1.01157e-06	9.60887e-07	9.29973e-07	9.34298e-07	9.04091e-07	8.857e-07	9.22496e-07	9.67177e-07
-0.0272	1.38714e-06	1.70276e-06	1.88039e-06	2.01626e-06	2.21096e-06	2.54718e-06	2.75509e-06	2.90881e-06	3.00845e-06	3.10156e-06	3.1742e-06	3.17017e-06	3.10293e-06	3.18693e-06	3.06301e-06	2.96703e-06	2.73491e-06	2.52445e-06	2.37614e-06	2.29642e-06	2.23807e-06	2.19431e-06	2.12172e-06	2.06849e-06	2.01178e-06	1.9307e-06	1.91314e-06	1.82293e-06	1.73896e-06	1.65896e-06	1.63947e-06	1.56441e-06	1.46904e-06	1.42259e-06	1.36996e-06	1.29577e-06	1.3057e-06	1.20933e-06	1.28001e-06	1.18668e-06	1.1194e-06	1.0418e-06	9.90355e-07	9.60282e-07	9.64863e-07	9.31333e-07	9.12938e-07	9.50533e-07	9.97522e-07
-0.0274	1.45742e-06	1.78207e-06	1.96413e-06	2.09739e-06	2.28541e-06	2.63169e-06	2.8318e-06	2.98344e-06	3.08152e-06	3.17595e-06	3.24367e-06	3.23921e-06	3.16915e-06	3.2454e-06	3.12725e-06	3.02221e-06	2.78714e-06	2.5821e-06	2.43452e-06	2.35376e-06	2.28802e-06	2.24275e-06	2.17073e-06	2.11988e-06	2.064e-06	1.98069e-06	1.96333e-06	1.87351e-06	1.78938e-06	1.70767e-06	1.68827e-06	1.61383e-06	1.51588e-06	1.46629e-06	1.40806e-06	1.32982e-06	1.34018e-06	1.24423e-06	1.3161e-06	1.22203e-06	1.15346e-06	1.0735e-06	1.02144e-06	9.922e-07	9.96737e-07	9.6066e-07	9.41908e-07	9.79883e-07	1.03001e-06
-0.0276	1.52861e-06	1.86174e-06	2.04805e-06	2.1797e-06	2.35444e-06	2.7129e-06	2.90606e-06	3.05493e-06	3.15282e-06	3.24605e-06	3.3099e-06	3.30459e-06	3.23326e-06	3.30155e-06	3.18917e-06	3.07588e-06	2.83942e-06	2.63954e-06	2.49401e-06	2.41099e-06	2.33907e-06	2.29075e-06	2.22063e-06	2.17117e-06	2.1159e-06	2.03092e-06	2.01349e-06	1.92496e-06	1.84041e-06	1.75705e-06	1.73702e-06	1.66398e-06	1.56339e-06	1.5106e-06	1.44677e-06	1.36433e-06	1.37526e-06	1.28041e-06	1.35379e-06	1.25865e-06	1.18802e-06	1.10688e-06	1.05408e-06	1.02558e-06	1.02976e-06	9.91961e-07	9.72531e-07	1.01055e-06	1.0646e-06
-0.0278	1.60091e-06	1.94184e-06	2.13272e-06	2.26336e-06	2.42148e-06	2.79046e-06	2.97826e-06	3.12364e-06	3.22261e-06	3.31262e-06	3.37285e-06	3.36567e-06	3.29472e-06	3.35504e-06	3.24748e-06	3.12691e-06	2.89138e-06	2.69635e-06	2.55386e-06	2.46804e-06	2.39124e-06	2.33855e-06	2.27085e-06	2.22256e-06	2.16734e-06	2.08132e-06	2.06357e-06	1.977e-06	1.89203e-06	1.80705e-06	1.78556e-06	1.71457e-06	1.61156e-06	1.55525e-06	1.4864e-06	1.39931e-06	1.41121e-06	1.31769e-06	1.39319e-06	1.29656e-06	1.2232e-06	1.14185e-06	1.0879e-06	1.06018e-06	1.06388e-06	1.02523e-06	1.00486e-06	1.04259e-06	1.10124e-06
-0.028	1.67444e-06	2.02247e-06	2.21694e-06	2.34763e-06	2.48982e-06	2.86396e-06	3.04801e-06	3.1898e-06	3.29049e-06	3.37572e-06	3.43243e-06	3.42249e-06	3.35296e-06	3.40502e-06	3.30126e-06	3.1745e-06	2.94275e-06	2.75246e-06	2.61356e-06	2.52505e-06	2.44432e-06	2.3863e-06	2.32103e-06	2.27404e-06	2.21833e-06	2.13176e-06	2.11327e-06	2.02925e-06	1.94406e-06	1.85747e-06	1.8341e-06	1.76534e-06	1.66018e-06	1.60021e-06	1.5271e-06	1.43525e-06	1.44831e-06	1.35591e-06	1.43434e-06	1.33554e-06	1.25929e-06	1.17834e-06	1.12256e-06	1.09592e-06	1.09878e-06	1.06005e-06	1.0388e-06	1.07601e-06	1.13968e-06
-0.0282	1.74889e-06	2.10328e-06	2.30025e-06	2.43199e-06	2.56151e-06	2.93258e-06	3.11464e-06	3.25413e-06	3.35532e-06	3.43532e-06	3.4879e-06	3.475e-06	3.40736e-06	3.45072e-06	3.35005e-06	3.21839e-06	2.99319e-06	2.80789e-06	2.67286e-06	2.58165e-06	2.49806e-06	2.4342e-06	2.37117e-06	2.32582e-06	2.26866e-06	2.18204e-06	2.16247e-06	2.08148e-06	1.99606e-06	1.90824e-06	1.88296e-06	1.81612e-06	1.70928e-06	1.6458e-06	1.56861e-06	1.47237e-06	1.48673e-06	1.39504e-06	1.47744e-06	1.37542e-06	1.2965e-06	1.21627e-06	1.15803e-06	1.13307e-06	1.13454e-06	1.09615e-06	1.07417e-06	1.11078e-06	1.17941e-06
-0.0284	1.82371e-06	2.18346e-06	2.38168e-06	2.51611e-06	2.63875e-06	2.99592e-06	3.17806e-06	3.31603e-06	3.41675e-06	3.49095e-06	3.53859e-06	3.52271e-06	3.45765e-06	3.49192e-06	3.39401e-06	3.25856e-06	3.04266e-06	2.8627e-06	2.73194e-06	2.638e-06	2.55281e-06	2.48278e-06	2.42138e-06	2.37743e-06	2.31822e-06	2.23212e-06	2.21119e-06	2.13365e-06	2.04769e-06	1.95919e-06	1.9322e-06	1.86674e-06	1.7588e-06	1.6922e-06	1.61047e-06	1.51073e-06	1.52657e-06	1.43505e-06	1.52207e-06	1.41614e-06	1.3352e-06	1.25556e-06	1.19441e-06	1.17192e-06	1.17154e-06	1.13358e-06	1.11069e-06	1.14703e-06	1.21999e-06
-0.0286	1.89898e-06	2.26366e-06	2.46052e-06	2.59983e-06	2.72263e-06	3.05461e-06	3.2381e-06	3.37434e-06	3.47411e-06	3.54162e-06	3.58368e-06	3.56486e-06	3.50316e-06	3.52847e-06	3.43305e-06	3.29479e-06	3.09049e-06	2.91665e-06	2.79076e-06	2.69438e-06	2.60896e-06	2.53237e-06	2.47179e-06	2.42849e-06	2.36699e-06	2.28204e-06	2.25948e-06	2.18545e-06	2.09885e-06	2.01006e-06	1.98168e-06	1.91702e-06	1.80886e-06	1.73925e-06	1.65275e-06	1.55044e-06	1.56753e-06	1.47617e-06	1.56758e-06	1.45785e-06	1.37528e-06	1.29636e-06	1.23202e-06	1.21226e-06	1.20982e-06	1.17241e-06	1.14833e-06	1.18482e-06	1.26135e-06
-0.0288	1.97377e-06	2.34566e-06	2.53646e-06	2.68269e-06	2.81296e-06	3.10915e-06	3.29506e-06	3.42824e-06	3.5264e-06	3.58666e-06	3.62256e-06	3.60124e-06	3.54327e-06	3.56027e-06	3.46697e-06	3.32705e-06	3.13623e-06	2.96992e-06	2.8489e-06	2.7506e-06	2.66624e-06	2.58331e-06	2.52274e-06	2.47918e-06	2.41501e-06	2.3318e-06	2.30723e-06	2.23678e-06	2.14973e-06	2.06096e-06	2.03122e-06	1.96719e-06	1.85924e-06	1.78697e-06	1.69561e-06	1.59157e-06	1.60989e-06	1.51877e-06	1.61394e-06	1.50062e-06	1.4167e-06	1.33855e-06	1.27125e-06	1.25401e-06	1.24942e-06	1.21247e-06	1.18728e-06	1.22427e-06	1.30354e-06
-0.029	2.04696e-06	2.42955e-06	2.61002e-06	2.76449e-06	2.90796e-06	3.15924e-06	3.34905e-06	3.47727e-06	3.57306e-06	3.62524e-06	3.65543e-06	3.63186e-06	3.57745e-06	3.58726e-06	3.49572e-06	3.35535e-06	3.17923e-06	3.0225e-06	2.90582e-06	2.80605e-06	2.72395e-06	2.63568e-06	2.57463e-06	2.52974e-06	2.46245e-06	2.38145e-06	2.35442e-06	2.28755e-06	2.20053e-06	2.11179e-06	2.08054e-06	2.01747e-06	1.90993e-06	1.83519e-06	1.7393e-06	1.63392e-06	1.65417e-06	1.56284e-06	1.66112e-06	1.54464e-06	1.45953e-06	1.38215e-06	1.31251e-06	1.29707e-06	1.29047e-06	1.25359e-06	1.22749e-06	1.26564e-06	1.34682e-06
-0.0292	2.11875e-06	2.51315e-06	2.68175e-06	2.84497e-06	3.00607e-06	3.20563e-06	3.40001e-06	3.52124e-06	3.61373e-06	3.65735e-06	3.68243e-06	3.65637e-06	3.60484e-06	3.6095e-06	3.51931e-06	3.37991e-06	3.21911e-06	3.07376e-06	2.96104e-06	2.86019e-06	2.78169e-06	2.68952e-06	2.6275e-06	2.58015e-06	2.50983e-06	2.43113e-06	2.40151e-06	2.33798e-06	2.25082e-06	2.16257e-06	2.12944e-06	2.06802e-06	1.96078e-06	1.88374e-06	1.78383e-06	1.67749e-06	1.70046e-06	1.60799e-06	1.70927e-06	1.59007e-06	1.50385e-06	1.42739e-06	1.35605e-06	1.34132e-06	1.33323e-06	1.2958e-06	1.26869e-06	1.30873e-06	1.39148e-06
-0.0294	2.1898e-06	2.59572e-06	2.75336e-06	2.92335e-06	3.10465e-06	3.24924e-06	3.4473e-06	3.5601e-06	3.64805e-06	3.68367e-06	3.70355e-06	3.67467e-06	3.62612e-06	3.62654e-06	3.53757e-06	3.40107e-06	3.25585e-06	3.12286e-06	3.01478e-06	2.91325e-06	2.83989e-06	2.74453e-06	2.68111e-06	2.63092e-06	2.5578e-06	2.48094e-06	2.44854e-06	2.38811e-06	2.3004e-06	2.21351e-06	2.17825e-06	2.11861e-06	2.01164e-06	1.9327e-06	1.82944e-06	1.72231e-06	1.74848e-06	1.65411e-06	1.75847e-06	1.63707e-06	1.54978e-06	1.47437e-06	1.40227e-06	1.38673e-06	1.37796e-06	1.33932e-06	1.31101e-06	1.35313e-06	1.43777e-06
-0.0296	2.26083e-06	2.67708e-06	2.82528e-06	2.99957e-06	3.20124e-06	3.29129e-06	3.49075e-06	3.59339e-06	3.67632e-06	3.70477e-06	3.71907e-06	3.68723e-06	3.64196e-06	3.63839e-06	3.5505e-06	3.41895e-06	3.28937e-06	3.16901e-06	3.06698e-06	2.9656e-06	2.89869e-06	2.80008e-06	2.73541e-06	2.68199e-06	2.60669e-06	2.53051e-06	2.49567e-06	2.43804e-06	2.34956e-06	2.26461e-06	2.22737e-06	2.16892e-06	2.06286e-06	1.98259e-06	1.87625e-06	1.76848e-06	1.79738e-06	1.70133e-06	1.80831e-06	1.68603e-06	1.59713e-06	1.52303e-06	1.45094e-06	1.43331e-06	1.42454e-06	1.38477e-06	1.35459e-06	1.39882e-06	1.48615e-06
-0.0298	2.33408e-06	2.75753e-06	2.89736e-06	3.07295e-06	3.2937e-06	3.33223e-06	3.53049e-06	3.62085e-06	3.69876e-06	3.72125e-06	3.72947e-06	3.6945e-06	3.65264e-06	3.64506e-06	3.55818e-06	3.43369e-06	3.3194e-06	3.21127e-06	3.11711e-06	3.0176e-06	2.95766e-06	2.85576e-06	2.79023e-06	2.73308e-06	2.65615e-06	2.5795e-06	2.54317e-06	2.48766e-06	2.39804e-06	2.3155e-06	2.27635e-06	2.21897e-06	2.11469e-06	2.0336e-06	1.92431e-06	1.81635e-06	1.84691e-06	1.74989e-06	1.85858e-06	1.73687e-06	1.64579e-06	1.57308e-06	1.5016e-06	1.48099e-06	1.47254e-06	1.43237e-06	1.39963e-06	1.44572e-06	1.53683e-06
-0.03	2.41116e-06	2.83711e-06	2.96867e-06	3.1434e-06	3.3805e-06	3.37275e-06	3.5666e-06	3.64269e-06	3.71585e-06	3.73331e-06	3.73493e-06	3.69662e-06	3.65849e-06	3.64623e-06	3.56068e-06	3.44534e-06	3.34581e-06	3.2489e-06	3.16457e-06	3.06927e-06	3.01647e-06	2.91192e-06	2.84549e-06	2.78391e-06	2.70579e-06	2.62806e-06	2.59074e-06	2.53668e-06	2.44565e-06	2.36601e-06	2.32469e-06	2.26896e-06	2.16699e-06	2.08567e-06	1.97353e-06	1.86592e-06	1.89768e-06	1.79979e-06	1.90894e-06	1.7893e-06	1.69561e-06	1.62426e-06	1.55406e-06	1.52987e-06	1.52174e-06	1.48175e-06	1.4464e-06	1.4939e-06	1.58941e-06
-0.0302	2.49178e-06	2.91456e-06	3.03855e-06	3.21093e-06	3.4606e-06	3.41269e-06	3.59887e-06	3.65956e-06	3.72872e-06	3.74102e-06	3.73612e-06	3.69407e-06	3.66011e-06	3.64166e-06	3.55778e-06	3.45354e-06	3.36856e-06	3.28205e-06	3.20955e-06	3.1207e-06	3.07444e-06	2.96865e-06	2.9011e-06	2.8347e-06	2.75547e-06	2.67643e-06	2.63801e-06	2.5847e-06	2.49209e-06	2.4158e-06	2.3721e-06	2.31893e-06	2.21929e-06	2.13862e-06	2.02381e-06	1.91686e-06	1.95e-06	1.85113e-06	1.95936e-06	1.84312e-06	1.74649e-06	1.67651e-06	1.60816e-06	1.58033e-06	1.57218e-06	1.53254e-06	1.49484e-06	1.54358e-06	1.64387e-06
-0.0304	2.57502e-06	2.98955e-06	3.10605e-06	3.27461e-06	3.53342e-06	3.45168e-06	3.62744e-06	3.67261e-06	3.73821e-06	3.74459e-06	3.73371e-06	3.68753e-06	3.65728e-06	3.63152e-06	3.54969e-06	3.45835e-06	3.38755e-06	3.31102e-06	3.25208e-06	3.17155e-06	3.1311e-06	3.02568e-06	2.95724e-06	2.88538e-06	2.80494e-06	2.72461e-06	2.68512e-06	2.63158e-06	2.53732e-06	2.46496e-06	2.41871e-06	2.36889e-06	2.27131e-06	2.19206e-06	2.07517e-06	1.96898e-06	2.00355e-06	1.90392e-06	2.01021e-06	1.89809e-06	1.79874e-06	1.72969e-06	1.66349e-06	1.63281e-06	1.62377e-06	1.58475e-06	1.54464e-06	1.59483e-06	1.69997e-06
-0.0306	2.66063e-06	3.062e-06	3.17048e-06	3.33361e-06	3.59918e-06	3.48954e-06	3.6518e-06	3.68318e-06	3.74429e-06	3.74506e-06	3.728e-06	3.67747e-06	3.65045e-06	3.61666e-06	3.53736e-06	3.46011e-06	3.4028e-06	3.33647e-06	3.29262e-06	3.22128e-06	3.18594e-06	3.08285e-06	3.01388e-06	2.93578e-06	2.8536e-06	2.77244e-06	2.73178e-06	2.67719e-06	2.5813e-06	2.51344e-06	2.46473e-06	2.41862e-06	2.32274e-06	2.24567e-06	2.12746e-06	2.02219e-06	2.05775e-06	1.95783e-06	2.0614e-06	1.9541e-06	1.85272e-06	1.78377e-06	1.71949e-06	1.6877e-06	1.67663e-06	1.63832e-06	1.5956e-06	1.64787e-06	1.75735e-06
-0.0308	2.74846e-06	3.13264e-06	3.23292e-06	3.3874e-06	3.65753e-06	3.52588e-06	3.67178e-06	3.69228e-06	3.74618e-06	3.74339e-06	3.71884e-06	3.66467e-06	3.63973e-06	3.59807e-06	3.52202e-06	3.4591e-06	3.41467e-06	3.35916e-06	3.33115e-06	3.26981e-06	3.23902e-06	3.13976e-06	3.07057e-06	2.98565e-06	2.90138e-06	2.81987e-06	2.77789e-06	2.7215e-06	2.62393e-06	2.56137e-06	2.51063e-06	2.46843e-06	2.37366e-06	2.299e-06	2.18014e-06	2.07628e-06	2.11277e-06	2.01266e-06	2.11278e-06	2.01043e-06	1.90867e-06	1.83902e-06	1.7759e-06	1.74461e-06	1.73121e-06	1.69304e-06	1.64748e-06	1.70237e-06	1.81555e-06
-0.031	2.83803e-06	3.2021e-06	3.29379e-06	3.43743e-06	3.70867e-06	3.56066e-06	3.68791e-06	3.69986e-06	3.74421e-06	3.73958e-06	3.70632e-06	3.64993e-06	3.62499e-06	3.57664e-06	3.50441e-06	3.45527e-06	3.42367e-06	3.37973e-06	3.36769e-06	3.31689e-06	3.29058e-06	3.19583e-06	3.12693e-06	3.03494e-06	2.94866e-06	2.86702e-06	2.82394e-06	2.76498e-06	2.66559e-06	2.6086e-06	2.55709e-06	2.51814e-06	2.42414e-06	2.35197e-06	2.23299e-06	2.13109e-06	2.16874e-06	2.06832e-06	2.16451e-06	2.06711e-06	1.96659e-06	1.8957e-06	1.83301e-06	1.80333e-06	1.78795e-06	1.74876e-06	1.70012e-06	1.75816e-06	1.87419e-06
-0.0312	2.92887e-06	3.27073e-06	3.35258e-06	3.48492e-06	3.75252e-06	3.59421e-06	3.70099e-06	3.70606e-06	3.73889e-06	3.73375e-06	3.69098e-06	3.63371e-06	3.60696e-06	3.55311e-06	3.48521e-06	3.44859e-06	3.43015e-06	3.3985e-06	3.40175e-06	3.36219e-06	3.34002e-06	3.25075e-06	3.18236e-06	3.08363e-06	2.99569e-06	2.91399e-06	2.87026e-06	2.80797e-06	2.70679e-06	2.65503e-06	2.6041e-06	2.56743e-06	2.47417e-06	2.40462e-06	2.28588e-06	2.18635e-06	2.22526e-06	2.12456e-06	2.21692e-06	2.12456e-06	2.02617e-06	1.95383e-06	1.89122e-06	1.86363e-06	1.84724e-06	1.80547e-06	1.75347e-06	1.81539e-06	1.93306e-06
-0.0314	3.01954e-06	3.33836e-06	3.40871e-06	3.52961e-06	3.78839e-06	3.62722e-06	3.71206e-06	3.71078e-06	3.73094e-06	3.72556e-06	3.67322e-06	3.61638e-06	3.58601e-06	3.52799e-06	3.4652e-06	3.43925e-06	3.43396e-06	3.41571e-06	3.43255e-06	3.40545e-06	3.38639e-06	3.30413e-06	3.23666e-06	3.13182e-06	3.04274e-06	2.96021e-06	2.91676e-06	2.85065e-06	2.74774e-06	2.70037e-06	2.65163e-06	2.61598e-06	2.52337e-06	2.45647e-06	2.33877e-06	2.2418e-06	2.28159e-06	2.18104e-06	2.27042e-06	2.18248e-06	2.08687e-06	2.01302e-06	1.95087e-06	1.92497e-06	1.90906e-06	1.8631e-06	1.80761e-06	1.87407e-06	1.99212e-06
-0.0316	3.10909e-06	3.4042e-06	3.46229e-06	3.57225e-06	3.81618e-06	3.65947e-06	3.72222e-06	3.71393e-06	3.72154e-06	3.71472e-06	3.6538e-06	3.59806e-06	3.56253e-06	3.50209e-06	3.44496e-06	3.42781e-06	3.43508e-06	3.43119e-06	3.46003e-06	3.44651e-06	3.4294e-06	3.3555e-06	3.28956e-06	3.18007e-06	3.08992e-06	3.00534e-06	2.96333e-06	2.89327e-06	2.78844e-06	2.7444e-06	2.69945e-06	2.66355e-06	2.57183e-06	2.50745e-06	2.39204e-06	2.29721e-06	2.33725e-06	2.23767e-06	2.32487e-06	2.2406e-06	2.14809e-06	2.07274e-06	2.01179e-06	1.98686e-06	1.97289e-06	1.92158e-06	1.86248e-06	1.93419e-06	2.05161e-06
-0.0318	3.19691e-06	3.46719e-06	3.51388e-06	3.61303e-06	3.83609e-06	3.691e-06	3.73213e-06	3.71573e-06	3.71199e-06	3.70163e-06	3.6336e-06	3.57892e-06	3.53736e-06	3.47599e-06	3.42463e-06	3.41543e-06	3.43361e-06	3.44449e-06	3.48463e-06	3.48491e-06	3.469e-06	3.40419e-06	3.3408e-06	3.22801e-06	3.13697e-06	3.04947e-06	3.00955e-06	2.93591e-06	2.82902e-06	2.78729e-06	2.74738e-06	2.70986e-06	2.61974e-06	2.55754e-06	2.44605e-06	2.35271e-06	2.39207e-06	2.29423e-06	2.3798e-06	2.29886e-06	2.20924e-06	2.13283e-06	2.07388e-06	2.04891e-06	2.03833e-06	1.98101e-06	1.91821e-06	1.99544e-06	2.11217e-06
-0.032	3.28281e-06	3.52675e-06	3.56397e-06	3.65234e-06	3.84916e-06	3.72189e-06	3.7419e-06	3.71666e-06	3.70319e-06	3.68665e-06	3.61321e-06	3.5593e-06	3.51106e-06	3.44997e-06	3.40415e-06	3.40311e-06	3.42993e-06	3.45542e-06	3.5064e-06	3.51987e-06	3.50543e-06	3.44954e-06	3.39005e-06	3.27515e-06	3.18347e-06	3.09242e-06	3.05496e-06	2.97831e-06	2.86979e-06	2.82934e-06	2.79534e-06	2.75521e-06	2.66703e-06	2.60663e-06	2.50051e-06	2.40829e-06	2.44593e-06	2.35072e-06	2.43487e-06	2.35745e-06	2.27013e-06	2.19335e-06	2.13705e-06	2.11113e-06	2.10493e-06	2.04135e-06	1.97474e-06	2.05736e-06	2.17402e-06
-0.0322	3.3677e-06	3.58332e-06	3.6131e-06	3.69149e-06	3.85572e-06	3.75159e-06	3.7514e-06	3.7177e-06	3.69518e-06	3.67002e-06	3.59283e-06	3.53923e-06	3.48398e-06	3.42439e-06	3.38366e-06	3.39113e-06	3.42488e-06	3.46419e-06	3.52506e-06	3.55058e-06	3.53887e-06	3.49109e-06	3.43672e-06	3.32127e-06	3.22881e-06	3.13395e-06	3.099e-06	3.02039e-06	2.91099e-06	2.87099e-06	2.84325e-06	2.79991e-06	2.71399e-06	2.65507e-06	2.55499e-06	2.46343e-06	2.49889e-06	2.40698e-06	2.49012e-06	2.41613e-06	2.33079e-06	2.25451e-06	2.2014e-06	2.17359e-06	2.17213e-06	2.10247e-06	2.03204e-06	2.11981e-06	2.23683e-06
-0.0324	3.45117e-06	3.63701e-06	3.66111e-06	3.73199e-06	3.85686e-06	3.77962e-06	3.76063e-06	3.71906e-06	3.68859e-06	3.65198e-06	3.57313e-06	3.51886e-06	3.45655e-06	3.39948e-06	3.36368e-06	3.37995e-06	3.41946e-06	3.47132e-06	3.54061e-06	3.57653e-06	3.5693e-06	3.52884e-06	3.48031e-06	3.36599e-06	3.2724e-06	3.17402e-06	3.14132e-06	3.0622e-06	2.95284e-06	2.91226e-06	2.89031e-06	2.84456e-06	2.7611e-06	2.70298e-06	2.60895e-06	2.51774e-06	2.55103e-06	2.46312e-06	2.54529e-06	2.47426e-06	2.39119e-06	2.3167e-06	2.2665e-06	2.2366e-06	2.23949e-06	2.16425e-06	2.09005e-06	2.18265e-06	2.30027e-06
-0.0326	3.53319e-06	3.68713e-06	3.70769e-06	3.77332e-06	3.85464e-06	3.80505e-06	3.76925e-06	3.72034e-06	3.68407e-06	3.63277e-06	3.55453e-06	3.49856e-06	3.42956e-06	3.37545e-06	3.34438e-06	3.36941e-06	3.41424e-06	3.47681e-06	3.5532e-06	3.59759e-06	3.59669e-06	3.56304e-06	3.52014e-06	3.40885e-06	3.31378e-06	3.21271e-06	3.18182e-06	3.10331e-06	2.99563e-06	2.95274e-06	2.93577e-06	2.88927e-06	2.80834e-06	2.74973e-06	2.66147e-06	2.57126e-06	2.60215e-06	2.51909e-06	2.60018e-06	2.53149e-06	2.45123e-06	2.37987e-06	2.3317e-06	2.29995e-06	2.307e-06	2.22669e-06	2.14931e-06	2.24535e-06	2.3643e-06
-0.0328	3.61303e-06	3.73508e-06	3.75259e-06	3.81313e-06	3.85148e-06	3.82828e-06	3.777e-06	3.72142e-06	3.68141e-06	3.61296e-06	3.537e-06	3.47861e-06	3.40455e-06	3.3527e-06	3.32599e-06	3.35907e-06	3.40948e-06	3.48044e-06	3.56307e-06	3.61433e-06	3.62102e-06	3.59401e-06	3.55626e-06	3.44969e-06	3.35326e-06	3.25039e-06	3.22075e-06	3.14368e-06	3.03901e-06	2.99273e-06	2.97948e-06	2.93407e-06	2.85527e-06	2.79476e-06	2.71213e-06	2.62408e-06	2.65214e-06	2.57478e-06	2.65453e-06	2.58782e-06	2.51081e-06	2.44383e-06	2.39634e-06	2.36346e-06	2.37456e-06	2.28959e-06	2.21e-06	2.30761e-06	2.42888e-06
-0.033	3.6901e-06	3.78182e-06	3.79585e-06	3.85037e-06	3.84909e-06	3.84996e-06	3.7839e-06	3.7225e-06	3.67997e-06	3.59279e-06	3.5207e-06	3.45909e-06	3.38246e-06	3.332e-06	3.30913e-06	3.34891e-06	3.40518e-06	3.48229e-06	3.56994e-06	3.62727e-06	3.64207e-06	3.62193e-06	3.58877e-06	3.48827e-06	3.39082e-06	3.28755e-06	3.25822e-06	3.18291e-06	3.08257e-06	3.03216e-06	3.02191e-06	2.97855e-06	2.90146e-06	2.8385e-06	2.76089e-06	2.67611e-06	2.70151e-06	2.6302e-06	2.70839e-06	2.64326e-06	2.57001e-06	2.50816e-06	2.45993e-06	2.42695e-06	2.44155e-06	2.35274e-06	2.27183e-06	2.36935e-06	2.49337e-06
-0.0332	3.76419e-06	3.82761e-06	3.83809e-06	3.88552e-06	3.84939e-06	3.87081e-06	3.7909e-06	3.72407e-06	3.67882e-06	3.57273e-06	3.50582e-06	3.44089e-06	3.36332e-06	3.31385e-06	3.29431e-06	3.33905e-06	3.4012e-06	3.48285e-06	3.57369e-06	3.6368e-06	3.65943e-06	3.64706e-06	3.61793e-06	3.52379e-06	3.42627e-06	3.32471e-06	3.29407e-06	3.22118e-06	3.12569e-06	3.07087e-06	3.06314e-06	3.02231e-06	2.94604e-06	2.88149e-06	2.80768e-06	2.72742e-06	2.75072e-06	2.68557e-06	2.76208e-06	2.69786e-06	2.62905e-06	2.57234e-06	2.52217e-06	2.49052e-06	2.50767e-06	2.41572e-06	2.33449e-06	2.43066e-06	2.55721e-06
-0.0334	3.83433e-06	3.87317e-06	3.87958e-06	3.92061e-06	3.85529e-06	3.89041e-06	3.79879e-06	3.72595e-06	3.67706e-06	3.55337e-06	3.49268e-06	3.42451e-06	3.34658e-06	3.29864e-06	3.28165e-06	3.3297e-06	3.39771e-06	3.48248e-06	3.57455e-06	3.64314e-06	3.67299e-06	3.66956e-06	3.64376e-06	3.55603e-06	3.45946e-06	3.36212e-06	3.32826e-06	3.2585e-06	3.16799e-06	3.10913e-06	3.1033e-06	3.06516e-06	2.98838e-06	2.92351e-06	2.85294e-06	2.77799e-06	2.79964e-06	2.74045e-06	2.8157e-06	2.75137e-06	2.68793e-06	2.63607e-06	2.58291e-06	2.55423e-06	2.57291e-06	2.47813e-06	2.39752e-06	2.49162e-06	2.62002e-06
-0.0336	3.90111e-06	3.91866e-06	3.92066e-06	3.95766e-06	3.86901e-06	3.90819e-06	3.80843e-06	3.72844e-06	3.67454e-06	3.5355e-06	3.48126e-06	3.41019e-06	3.33191e-06	3.28638e-06	3.27133e-06	3.32131e-06	3.39473e-06	3.48212e-06	3.57264e-06	3.64647e-06	3.68269e-06	3.68926e-06	3.66597e-06	3.58485e-06	3.49024e-06	3.39912e-06	3.36082e-06	3.29477e-06	3.20937e-06	3.14689e-06	3.14318e-06	3.10707e-06	3.02894e-06	2.96467e-06	2.89735e-06	2.828e-06	2.84809e-06	2.79474e-06	2.86903e-06	2.80394e-06	2.74663e-06	2.69884e-06	2.64246e-06	2.6178e-06	2.63722e-06	2.53977e-06	2.46059e-06	2.55187e-06	2.68135e-06
-0.0338	3.96554e-06	3.96372e-06	3.96137e-06	3.99725e-06	3.89193e-06	3.9243e-06	3.82087e-06	3.73147e-06	3.67045e-06	3.51947e-06	3.47141e-06	3.39775e-06	3.31914e-06	3.2772e-06	3.26377e-06	3.31441e-06	3.39238e-06	3.48233e-06	3.56873e-06	3.64718e-06	3.68881e-06	3.70599e-06	3.68476e-06	3.61013e-06	3.51868e-06	3.435e-06	3.39225e-06	3.33015e-06	3.24999e-06	3.1843e-06	3.18302e-06	3.14813e-06	3.06877e-06	3.00561e-06	2.94114e-06	2.87735e-06	2.89606e-06	2.84843e-06	2.92141e-06	2.8559e-06	2.80466e-06	2.76032e-06	2.70094e-06	2.68075e-06	2.70038e-06	2.6005e-06	2.52354e-06	2.61147e-06	2.74126e-06
-0.034	4.02811e-06	4.00865e-06	4.00196e-06	4.03821e-06	3.92434e-06	3.93959e-06	3.83589e-06	3.73424e-06	3.6641e-06	3.50481e-06	3.46311e-06	3.38691e-06	3.30796e-06	3.27104e-06	3.25944e-06	3.3095e-06	3.39081e-06	3.483e-06	3.5638e-06	3.64561e-06	3.69168e-06	3.71965e-06	3.7002e-06	3.63211e-06	3.54526e-06	3.4693e-06	3.42296e-06	3.36487e-06	3.28952e-06	3.22166e-06	3.22265e-06	3.18893e-06	3.10885e-06	3.0464e-06	2.98434e-06	2.92546e-06	2.94371e-06	2.90158e-06	2.97215e-06	2.90762e-06	2.86162e-06	2.82047e-06	2.75864e-06	2.74285e-06	2.76225e-06	2.66055e-06	2.58647e-06	2.67062e-06	2.79984e-06
-0.0342	4.08862e-06	4.05379e-06	4.0421e-06	4.07985e-06	3.96492e-06	3.95444e-06	3.85212e-06	3.73567e-06	3.65561e-06	3.4912e-06	3.45641e-06	3.3773e-06	3.29843e-06	3.26756e-06	3.25808e-06	3.30692e-06	3.39008e-06	3.48393e-06	3.5583e-06	3.64232e-06	3.69149e-06	3.7301e-06	3.71246e-06	3.65117e-06	3.57033e-06	3.50147e-06	3.45293e-06	3.39875e-06	3.32783e-06	3.25904e-06	3.26178e-06	3.22952e-06	3.14981e-06	3.08685e-06	3.02718e-06	2.97262e-06	2.99106e-06	2.9544e-06	3.02111e-06	2.9591e-06	2.91753e-06	2.87893e-06	2.8158e-06	2.804e-06	2.8228e-06	2.72021e-06	2.64949e-06	2.7293e-06	2.85703e-06
-0.0344	4.14667e-06	4.09884e-06	4.08142e-06	4.12178e-06	4.01036e-06	3.96892e-06	3.86791e-06	3.73546e-06	3.64566e-06	3.47845e-06	3.45122e-06	3.36816e-06	3.29103e-06	3.26633e-06	3.25898e-06	3.30663e-06	3.3907e-06	3.48474e-06	3.55209e-06	3.63736e-06	3.68901e-06	3.73752e-06	3.72182e-06	3.6677e-06	3.59376e-06	3.53111e-06	3.48258e-06	3.43185e-06	3.36477e-06	3.29659e-06	3.30031e-06	3.26964e-06	3.19194e-06	3.12756e-06	3.07049e-06	3.01938e-06	3.03825e-06	3.00664e-06	3.06847e-06	3.01049e-06	2.97253e-06	2.93557e-06	2.87254e-06	2.86409e-06	2.88211e-06	2.77962e-06	2.71254e-06	2.78753e-06	2.91284e-06
-0.0346	4.20235e-06	4.14468e-06	4.1196e-06	4.16358e-06	4.05617e-06	3.98318e-06	3.88307e-06	3.73364e-06	3.6348e-06	3.46657e-06	3.44764e-06	3.35954e-06	3.28627e-06	3.26717e-06	3.26162e-06	3.3087e-06	3.39263e-06	3.48512e-06	3.54546e-06	3.631e-06	3.68506e-06	3.74172e-06	3.7287e-06	3.68146e-06	3.61552e-06	3.55823e-06	3.51213e-06	3.46412e-06	3.40024e-06	3.33442e-06	3.33806e-06	3.30929e-06	3.23495e-06	3.16896e-06	3.11436e-06	3.06615e-06	3.08538e-06	3.05788e-06	3.11487e-06	3.06142e-06	3.02652e-06	2.99033e-06	2.92892e-06	2.92302e-06	2.94039e-06	2.83878e-06	2.77538e-06	2.84529e-06	2.96779e-06
-0.0348	4.25595e-06	4.19171e-06	4.15722e-06	4.2047e-06	4.09748e-06	3.9984e-06	3.89739e-06	3.73123e-06	3.62319e-06	3.45588e-06	3.44547e-06	3.35193e-06	3.28446e-06	3.26998e-06	3.26596e-06	3.31316e-06	3.3955e-06	3.4845e-06	3.53874e-06	3.62385e-06	3.67981e-06	3.74235e-06	3.73289e-06	3.69268e-06	3.63534e-06	3.58348e-06	3.541e-06	3.49518e-06	3.43418e-06	3.37228e-06	3.37491e-06	3.34853e-06	3.27838e-06	3.21077e-06	3.15853e-06	3.11252e-06	3.13233e-06	3.10791e-06	3.16064e-06	3.11142e-06	3.07911e-06	3.04359e-06	2.98483e-06	2.98011e-06	2.99749e-06	2.89754e-06	2.83764e-06	2.90218e-06	3.02248e-06
-0.035	4.30847e-06	4.23949e-06	4.1954e-06	4.24475e-06	4.13376e-06	4.01542e-06	3.90992e-06	3.72934e-06	3.61169e-06	3.44671e-06	3.44488e-06	3.3462e-06	3.28522e-06	3.27455e-06	3.27148e-06	3.31974e-06	3.39898e-06	3.48277e-06	3.53191e-06	3.61617e-06	3.67343e-06	3.73943e-06	3.73439e-06	3.70195e-06	3.65299e-06	3.60698e-06	3.56877e-06	3.52512e-06	3.4665e-06	3.41005e-06	3.4109e-06	3.387e-06	3.32188e-06	3.25281e-06	3.2027e-06	3.15823e-06	3.1791e-06	3.15648e-06	3.20613e-06	3.16015e-06	3.12999e-06	3.09616e-06	3.0397e-06	3.03489e-06	3.05271e-06	2.9557e-06	2.89906e-06	2.95789e-06	3.07724e-06
[truncated: 281 more columns]

## Sheet: Figure3
	Figure3a									Figure3b										Figure3c				Figure3d
	0T	2T	4T	6T	8T		0	0			0T	2T	4T	6T	8T		0	0			S1	S2		0.1	0.38	0.38	OPT
-4.5	5.22475e-11	3.64547e-11	2.96099e-11	2.49671e-11	2.36388e-11		0.5	-0.01854		-8.5	2.70231e-12	1.69452e-12	9.83814e-13	1.83432e-12	1.211e-12		0.5	0.1079		0	1.66031e-09	1.25336e-09		0.1	0.2	0.2	TbPc2
-4.55	5.34825e-11	3.66936e-11	2.85438e-11	2.80138e-11	2.49146e-11		1	0.04012		-8.45	1.8751e-12	2.60328e-12	1.50228e-12	1.28674e-12	1.15275e-12		1	-0.01537		3	1.28001e-09	6.55468e-10		4	0.78	0.78	Tempo-OPE
-4.6	4.15753e-11	3.01283e-11	3.04371e-11	2.78274e-11	2.21184e-11		1.5	0.08721		-8.4	3.73924e-12	4.66547e-12	1.47897e-12	9.54687e-13	1.82267e-12		1.5	0.47168		6	6.85232e-10	2.67823e-10		6	-0.65	0.65	PTM
-4.65	3.6146e-11	2.58641e-11	2.63943e-11	2.35399e-11	1.97766e-11		2	0.13329		-8.35	5.11986e-12	6.7801e-12	1.68869e-12	2.53338e-12	1.49062e-12		2	0.5522		9	1.83761e-10	8.85104e-11		6	1.4	1.4	PTM
-4.7	3.71189e-11	2.23456e-11	2.32311e-11	1.90368e-11	1.52968e-11		2.5	0.17329		-8.3	9.98408e-12	1.35958e-11	4.68878e-12	1.38577e-12	5.76031e-13		2.5	0.53576						6	8	8	FePc on Cu2N
-4.75	3.09381e-11	2.17805e-11	2.00387e-11	1.47377e-11	1.1522e-11		3	0.24086		-8.25	1.71202e-11	2.62952e-11	5.64414e-12	1.89258e-12	2.91202e-12		3	0.80041						11	-0.93	0.93	FePc on Au
-4.8	2.74021e-11	1.92931e-11	1.71959e-11	1.15803e-11	1.05491e-11		3.5	0.3681		-8.2	2.99652e-11	4.32996e-11	1.06016e-11	3.74506e-12	2.61493e-12		3.5	1.12538						4	0.12	0.12	Fe4
-4.85	2.52933e-11	2.05455e-11	1.46561e-11	1.37823e-11	7.40341e-12		4	0.35487		-8.15	5.65641e-11	7.852e-11	2.06271e-11	8.68502e-12	4.17031e-12		4	1.18468						9	6	6	our work
-4.9	2.62486e-11	2.05863e-11	1.35958e-11	1.24308e-11	9.91998e-12		4.5	0.58553		-8.1	9.93285e-11	1.402e-10	3.75091e-11	1.49532e-11	7.18204e-12		4.5	1.62348						9	11	11	our work
-4.95	2.63419e-11	2.21708e-11	1.30657e-11	1.01938e-11	1.02345e-11		5	0.67136		-8.05	1.87123e-10	2.17969e-10	6.57158e-11	2.31495e-11	1.42599e-11		5	2.75953
-5	2.43787e-11	2.37087e-11	1.22909e-11	1.13472e-11	9.54133e-12		5.5	0.82386		-8	3.15073e-10	3.62195e-10	1.10735e-10	4.10044e-11	2.76001e-11		5.5	2.82231
-5.05	2.54972e-11	2.27359e-11	1.14695e-11	9.55302e-12	7.10049e-12		6	0.92974		-7.95	5.81906e-10	5.64278e-10	1.96281e-10	7.08889e-11	3.45498e-11		6	3.32366
-5.1	2.69594e-11	2.48039e-11	1.32055e-11	1.31823e-11	7.42088e-12		6.5	1.30778		-7.9	8.6014e-10	7.56674e-10	3.33679e-10	1.17609e-10	5.71582e-11		6.5	4.38883
-5.15	2.92138e-11	2.77166e-11	1.16327e-11	1.03278e-11	6.83835e-12		7	1.56561		-7.85	1.14339e-09	8.06352e-10	4.90994e-10	1.88516e-10	9.76855e-11		7	4.9175
-5.2	2.894e-11	3.13691e-11	1.3491e-11	1.07531e-11	7.07718e-12		7.5	1.98033		-7.8	1.25336e-09	8.07471e-10	5.73703e-10	2.67823e-10	1.51052e-10		7.5	4.35877
-5.25	3.03789e-11	3.6146e-11	1.35143e-11	1.02462e-11	6.58785e-12		8	2.4369		-7.75	1.22617e-09	7.64713e-10	5.27514e-10	2.89884e-10	1.91038e-10		8	5.07663
-5.3	3.52664e-11	4.00956e-11	1.58794e-11	1.17143e-11	7.57817e-12		8.5	4.62243		-7.7	9.93122e-10	6.03011e-10	4.73093e-10	2.71918e-10	2.06259e-10		8.5	8.24445
-5.35	3.76898e-11	4.63288e-11	1.7394e-11	1.08521e-11	7.7471e-12		9	6.12532		-7.65	7.70498e-10	4.00991e-10	4.20705e-10	2.48523e-10	1.97906e-10		9	10.9088
-5.4	3.85345e-11	5.77583e-11	1.91533e-11	1.18657e-11	6.71601e-12					-7.6	5.38751e-10	2.62207e-10	3.33941e-10	2.27697e-10	1.99018e-10
-5.45	4.54725e-11	7.33296e-11	2.35922e-11	1.3258e-11	5.95288e-12					-7.55	3.37442e-10	1.70102e-10	2.28105e-10	1.86535e-10	1.69361e-10
-5.5	6.03798e-11	9.87866e-11	2.78856e-11	1.44289e-11	8.73159e-12					-7.5	1.97469e-10	1.24244e-10	1.53814e-10	1.29155e-10	1.19857e-10
-5.55	7.5922e-11	1.14276e-10	3.25808e-11	1.74406e-11	8.78403e-12					-7.45	1.30494e-10	9.26583e-11	1.02294e-10	8.28775e-11	7.51354e-11
-5.6	1.01933e-10	1.50842e-10	4.19947e-11	2.30971e-11	1.34211e-11					-7.4	9.22681e-11	7.81822e-11	6.76207e-11	5.51078e-11	4.76977e-11
-5.65	1.21226e-10	1.81571e-10	5.92612e-11	3.10838e-11	1.539e-11					-7.35	6.82499e-11	7.46928e-11	4.74648e-11	3.57616e-11	3.06409e-11
-5.7	1.4941e-10	2.46711e-10	8.23357e-11	4.42376e-11	2.15067e-11					-7.3	5.88477e-11	7.05625e-11	3.69616e-11	2.52001e-11	2.31029e-11
-5.75	1.84543e-10	3.14886e-10	9.4336e-11	5.05873e-11	2.26485e-11					-7.25	6.48071e-11	6.61294e-11	3.98218e-11	2.3068e-11	1.82969e-11
-5.8	2.48581e-10	3.48767e-10	1.31357e-10	7.06268e-11	3.18235e-11					-7.2	8.85224e-11	5.81778e-11	5.55388e-11	2.14194e-11	2.01552e-11
-5.85	3.18877e-10	4.29734e-10	1.90286e-10	1.03744e-10	4.14063e-11					-7.15	9.34041e-11	5.4531e-11	6.07467e-11	2.45243e-11	2.04873e-11
-5.9	3.5553e-10	3.94764e-10	2.37245e-10	1.15389e-10	4.12257e-11					-7.1	9.36429e-11	4.86241e-11	4.98008e-11	2.59399e-11	2.18388e-11
-5.95	3.17467e-10	3.05874e-10	2.07005e-10	9.82859e-11	3.61401e-11					-7.05	8.12988e-11	4.50007e-11	4.07656e-11	2.1565e-11	2.06271e-11
-6	2.45937e-10	2.54651e-10	1.5633e-10	7.94407e-11	3.08506e-11					-7	5.82535e-11	4.03112e-11	3.321e-11	1.78542e-11	1.62289e-11
-6.05	2.01064e-10	3.00136e-10	1.48454e-10	7.04869e-11	3.20973e-11					-6.95	5.57252e-11	3.87208e-11	2.69011e-11	1.61183e-11	1.31181e-11
-6.1	2.26952e-10	4.20099e-10	1.79772e-10	9.02759e-11	3.97227e-11					-6.9	4.68823e-11	3.22372e-11	2.19611e-11	1.31182e-11	1.10851e-11
-6.15	3.17805e-10	6.44237e-10	2.68114e-10	1.25689e-10	5.156e-11					-6.85	3.86509e-11	2.89167e-11	1.80698e-11	1.08113e-11	7.54322e-12
-6.2	4.61978e-10	8.97147e-10	4.32687e-10	2.02905e-10	8.80969e-11					-6.8	3.20158e-11	2.50894e-11	1.52153e-11	8.83648e-12	6.62863e-12
-6.25	7.07962e-10	1.19709e-09	6.73982e-10	3.68475e-10	1.4917e-10					-6.75	2.89283e-11	2.13669e-11	1.09744e-11	8.87143e-12	6.38979e-12
-6.3	1.02692e-09	1.37383e-09	9.55396e-10	5.75045e-10	2.56201e-10					-6.7	2.28408e-11	1.95785e-11	1.06948e-11	7.25779e-12	4.91596e-12
-6.35	1.29291e-09	1.45675e-09	1.15243e-09	7.81777e-10	3.88798e-10					-6.65	1.92115e-11	1.90251e-11	8.66753e-12	7.70635e-12	4.77615e-12
-6.4	1.53351e-09	1.46503e-09	1.17455e-09	8.6038e-10	4.83083e-10					-6.6	1.78659e-11	1.63629e-11	9.15687e-12	5.78979e-12	4.51401e-12
-6.45	1.57587e-09	1.44282e-09	1.22543e-09	8.04846e-10	4.33951e-10					-6.55	1.71785e-11	1.65668e-11	8.11412e-12	6.0228e-12	3.79748e-12
-6.5	1.61042e-09	1.39114e-09	1.17986e-09	6.82599e-10	3.20962e-10					-6.5	1.72891e-11	1.43124e-11	7.57236e-12	5.49269e-12	4.29264e-12
-6.55	1.6543e-09	1.36987e-09	1.16547e-09	5.73588e-10	3.01307e-10					-6.45	1.60775e-11	1.3357e-11	7.04224e-12	4.53149e-12	5.0849e-12
-6.6	1.66031e-09	1.24517e-09	1.05689e-09	6.85232e-10	2.55437e-10					-6.4	1.32638e-11	1.36308e-11	6.22668e-12	5.87134e-12	3.77418e-12
-6.65	1.55508e-09	1.27032e-09	9.50788e-10	6.43715e-10	2.09836e-10					-6.35	1.31997e-11	1.11084e-11	6.93739e-12	4.9917e-12	5.37034e-12
-6.7	1.38362e-09	1.11442e-09	8.23713e-10	5.87138e-10	2.19734e-10					-6.3	1.1656e-11	1.08288e-11	6.33737e-12	4.16449e-12	6.2092e-12
-6.75	1.14256e-09	8.78058e-10	6.73527e-10	5.00584e-10	1.62749e-10					-6.25	1.2856e-11	1.08404e-11	7.07137e-12	6.26747e-12	2.95863e-12
-6.8	8.66699e-10	7.80785e-10	5.37108e-10	4.02787e-10	1.34083e-10					-6.2	1.2355e-11	1.18657e-11	7.04224e-12	4.54315e-12	4.21691e-12
-6.85	1.13858e-09	7.28496e-10	4.33678e-10	3.22879e-10	1.1363e-10					-6.15	1.38929e-11	1.22502e-11	6.85583e-12	5.80144e-12	6.1859e-12
-6.9	1.09356e-09	5.29622e-10	4.04493e-10	2.60623e-10	1.05905e-10					-6.1	1.20521e-11	1.33628e-11	6.77427e-12	7.28692e-12	4.36255e-12
-6.95	8.21465e-10	3.73187e-10	3.07033e-10	2.10979e-10	1.02387e-10					-6.05	1.4726e-11	1.8128e-11	7.98013e-12	8.0617e-12	6.09269e-12
-7	5.9626e-10	2.84582e-10	2.27604e-10	1.62814e-10	8.88833e-11					-6	1.74639e-11	2.3534e-11	9.74523e-12	7.88693e-12	7.48496e-12
-7.05	4.16249e-10	2.04232e-10	1.71196e-10	1.22671e-10	7.26013e-11
-7.1	2.97131e-10	1.54646e-10	1.25735e-10	1.15383e-10	6.67934e-11
-7.15	2.16018e-10	1.44691e-10	9.3235e-11	8.21261e-11	4.69171e-11
-7.2	2.10588e-10	1.3964e-10	6.93567e-11	5.5737e-11	2.97555e-11
-7.25	1.63484e-10	1.04985e-10	5.63368e-11	4.92533e-11	2.16232e-11
-7.3	1.27459e-10	7.54267e-11	3.83363e-11	3.38508e-11	1.54075e-11
-7.35	1.14591e-10	6.84188e-11	2.46874e-11	2.6039e-11	1.23608e-11
-7.4	1.03103e-10	5.09484e-11	1.87105e-11	1.6229e-11	7.90439e-12
-7.45	7.22578e-11	3.73402e-11	1.45861e-11	1.13822e-11	5.4752e-12
-7.5	6.0374e-11	2.79147e-11	1.19705e-11	7.40343e-12	5.44025e-12
-7.55	3.99908e-11	2.05688e-11	9.71611e-12	6.01698e-12	2.52172e-12
-7.6	2.78972e-11	1.39628e-11	8.97628e-12	3.45379e-12	3.35475e-12
-7.65	2.05456e-11	1.08462e-11	7.13544e-12	4.10624e-12	7.2167e-13
-7.7	1.58328e-11	9.10444e-12	6.32571e-12	2.59746e-12	9.02258e-13
-7.75	1.18133e-11	7.36847e-12	4.49654e-12	1.18188e-12	1.01877e-12
-7.8	9.08115e-12	4.93927e-12	4.84023e-12	2.13725e-12	5.17775e-13
-7.85	5.98202e-12	4.06546e-12	3.13922e-12	2.78925e-13	2.84752e-13
-7.9	5.3587e-12	4.18196e-12	2.78387e-12	1.36247e-12	-6.2404e-13
-7.95	4.89267e-12	2.82464e-12	1.61296e-12	1.26926e-12	-7.87157e-13
-8	2.79552e-12	2.02656e-12	1.45567e-12	3.95437e-13	2.2654e-12

## Sheet: Figure4
Figure4a						Figure4b						Figure4e
-3.90484	23.35	-22.98	24.52	-22.65		0	0.1	0.2	0.25	0.3		figure 4e1
-3.70784	24.71	-24.85	27.34	-27.79		0	0	0	0	0		1	0
-3.51184	23.62	-22.99	27.22	-19.87		92	82	57	19	-37		2	27
-3.31584	18.53	-0.2564	25.4	-1.91		2	-75	-165	-295	-476		3	57
-3.11884	0.3526	0	1.476	-0.00771								4	92
-2.92284	5.173	-0.1991	0.2255	-2.137								5	30
-2.72684	13.87	-7.366	5.504	-6.886								6	2
-2.52984	9.177	-9.312	8.2	-6.693
-2.33384	17.93	-17.18	18.71	-17.96
-2.13784	13.09	-11.17	12.12	-11.7								figure 4e2
-1.94084	4.508	-4.115	5.892	-5.314								1	-0.6
-1.74484	2.633	-3.311	0.4317	-0.7403								2	0.06
-1.54884	7.915	-7.926	4.758	-4.947								3	0.1
-1.35184	2.394	-2.409	6.877	-7.087								4	0.22
-1.15584	10.52	-11.01	6.032	-6.326								5	0.39
-0.95984	8.586	-7.326	10.48	-10.23								6	0.49
-0.76284	0.9391	-0.1739	2.62	-1.82
-0.56684	4.894	-5.049	4.257	-5.07
-0.37084	3.606	-5.05	3.474	-5.919
-0.17384	1.686	-2.39	4.333	-6.993
0.02216	1.131	-13.56	2.606	-19.59
0.21816	6.099	-6.009	0.7119	-12.32
0.41516	2.956	-12.44	4.153	-4.451
0.61116	0	-11.45	0.2324	-0.9746
0.80716	0.6873	-0.1053	1.28	-0.3854
1.00416	4.41	-5.053	3.798	-4.245
1.20016	6.077	-2.512	4.24	-0.7325
1.39616	5.788	-6.685	9.088	-9.566
1.59316	8.319	-9.93	8.193	-10.01
1.78916	5.268	-6.307	7.728	-7.392
1.98516	9.578	-8	5.453	-6.692
2.18216	10.26	-11.84	8.937	-8.137
2.37816	4.829	-3.759	7.618	-7.989
2.57416	8.505	-8.667	9.317	-9.5
2.77116	10.05	-4.225	7.086	-3.572
2.96716	13.16	-12.2	13.93	-10.29
3.16316	19.7	-13.28	14.91	-11.03
3.36016	8.152	-15.63	14.65	-17.06
3.55616	12.54	-17.28	12.4	-17.23
3.75216	9.264	-11.59	8.052	-12.44
3.94916	0.9431	-0.5523	0.6693	-1.018
